# Supplementary material for: High individual variability in the transcriptomic response of Mediterranean mussels to Vibrio reveals the involvement of myticins in tissue injury
Source: Sci Rep. 2019 Mar 5;9:3569. doi: 10.1038/s41598-019-39870-3 (PMC6401078; doi:10.1038/s41598-019-39870-3)
Supplement: Supplementary file 1 — Supplementary Information [file 41598_2019_39870_MOESM1_ESM.xlsx]

## Sheet: Title page
High individual variability in the transcriptomic response of Mediterranean mussels to Vibrio reveals the involvement of myticins in tissue injury
Magalí Rey-Campos#1,
Rebeca Moreira#1,
Valentina Valenzuela-Muñoz2,
Cristian Gallardo-Escárate2,
Beatriz Novoa1,
Antonio Figueras*1
1Institute of Marine Research (IIM), National Research Council (CSIC). Eduardo Cabello, 6, 36208, Vigo, Spain
2Laboratory of Biotechnology and Aquatic Genomics, Interdisciplinary Center for Aquaculture Research (INCAR), University of Concepción, P.O. Box 160-C, Concepción, Chile
# These authors contributed equally to this work.
* Corresponding author
Antonio Figueras
Institute of Marine Research, IIM, National Research Council, CSIC
Eduardo Cabello 6, 36208 Vigo - Spain
Telephone number: +34 986214462 /Fax number: +34 986292762
antoniofigueras@iim.csic.es

## Sheet: Supp File 1
Supplementary File 1: Complete data of the KEGG analysis and grouping of pathways.
COMMON CONTROLS								All genes with pathway annotation =21719	588	68					Transcriptome 270324 contigs	Enzyme annotated contigs 21719			0.0803443	annotation for KEGG
Pathway	Pathway ID	#Enzs in Pathway	Enzyme	#Seqs of Enzyme	#Contigs in Pathway			Metabolic pathways	Infected	Controls		0. Global Maps			Contigs in venn	68	588					Contigs en el venn	68	588
Purine metabolism	map00230	1	ec:3.6.1.15 - phosphatase	2	2			Biosynthesis of antibiotics	14							Common Controls	Common Infected						Common Controls	Common Infected
Starch and sucrose metabolism	map00500	1	ec:3.2.1.20 - maltase	1	1			Glycolysis / Gluconeogenesis	9		1.1 Carbohydrate metabolism	1. Metabolism		0. Global Maps	Amino acid metabolism		50					Amino acid metabolism		0.085034
Galactose metabolism	map00052	1	ec:3.2.1.20 - maltase	1	1			Citrate cycle (TCA cycle)	2					1. Metabolism	Nucleotide metabolism	2	48					Nucleotide metabolism	0.0294118	0.0816327
Thiamine metabolism	map00730	1	ec:3.6.1.15 - phosphatase	2	2			Pentose and glucuronate interconversions	1						Carbohydrate metabolism	2	47					Carbohydrate metabolism	0.0294118	0.079932
								Galactose metabolism	5	1					Xenobiotics biodegradation and metabolism		47					Xenobiotics biodegradation and metabolism		0.079932
COMMON INFECTED								Starch and sucrose metabolism	5	1					Lipid metabolism		34					Lipid metabolism		0.0578231
Pathway	Pathway ID	#Enzs in Pathway	Enzyme	#Seqs of Enzyme	#Contigs in Pathway			Amino sugar and nucleotide sugar metabolism	4						Metabolism of cofactors and vitamins	2	34					Metabolism of cofactors and vitamins	0.0294118	0.0578231
Glyoxylate and dicarboxylate metabolism	map00630	1	ec:5.4.99.2 - mutase	1	1			C5-Branched dibasic acid metabolism	1						Energy metabolism		18					Energy metabolism		0.0306122
Glycolysis / Gluconeogenesis	map00010	4	ec:6.2.1.1 - ligase, ec:1.1.1.1 - dehydrogenase, ec:1.2.1.5 - dehydrogenase [NAD(P)+], ec:1.2.1.3 - dehydrogenase (NAD+)	1, 2, 2, 4	9			Inositol phosphate metabolism	7						Biosynthesis of antibiotics		14					Biosynthesis of antibiotics		0.0238095
Glutathione metabolism	map00480	6	ec:3.5.2.9 - (ATP-hydrolysing), ec:2.5.1.18 - transferase, ec:1.8.4.2 - reductase (glutathione), ec:1.1.1.42 - dehydrogenase (NADP+), ec:1.11.1.9 - peroxidase, ec:1.17.4.1 - reductase	1, 1, 1, 2, 1, 1	7			Pyruvate metabolism	5						Metabolism of terpenoids and polyketides		8					Metabolism of terpenoids and polyketides		0.0136054
Tryptophan metabolism	map00380	1	ec:1.2.1.3 - dehydrogenase (NAD+)	4	4			Glyoxylate and dicarboxylate metabolism	1						Biosynthesis of other secondary metabolites		5					Biosynthesis of other secondary metabolites		0.0085034
Pyruvate metabolism	map00620	2	ec:6.2.1.1 - ligase, ec:1.2.1.3 - dehydrogenase (NAD+)	1, 4	5			Propanoate metabolism	3						Glycan biosynthesis and metabolism		3					Glycan biosynthesis and metabolism		0.00510204
Biosynthesis of antibiotics	map01130	7	ec:6.2.1.1 - ligase, ec:1.1.1.1 - dehydrogenase, ec:1.1.1.42 - dehydrogenase (NADP+), ec:2.7.7.4 - adenylyltransferase, ec:1.1.1.270 - 3-dehydrogenase, ec:1.1.1.170 - 3-dehydrogenase (decarboxylating), ec:1.2.1.3 - dehydrogenase (NAD+)	1, 2, 2, 3, 1, 1, 4	14			Ascorbate and aldarate metabolism	4					2. Genetic Information Processing	Translation		5					Translation		0.0085034
Selenocompound metabolism	map00450	1	ec:2.7.7.4 - adenylyltransferase	3	3			Oxidative phosphorylation	2		1.2 Energy metabolism			3. Environmental Information Processing	Signal transduction		12					Signal transduction		0.0204082
Monobactam biosynthesis	map00261	1	ec:2.7.7.4 - adenylyltransferase	3	3			Carbon fixation pathways in prokaryotes	4					5. Organismal Systems	Immune system		7					Immune system		0.0119048
alpha-Linolenic acid metabolism	map00592	2	ec:1.1.1.1 - dehydrogenase, ec:3.1.1.4 - A2	2, 1	3			Methane metabolism	5					6. Human Diseases	Infectious diseases: Viral		3					Infectious diseases: Viral		0.00510204
Steroid degradation	map00984	3	ec:1.1.1.51 - 17)beta-hydroxysteroid dehydrogenase, ec:1.1.1.145 - dehydrogenase, ec:5.3.3.1 - Delta-isomerase	1, 1, 1	3			Sulfur metabolism	7
Valine, leucine and isoleucine degradation	map00280	2	ec:5.4.99.2 - mutase, ec:1.2.1.3 - dehydrogenase (NAD+)	1, 4	5			Steroid biosynthesis	3		1.3 Lipid metabolism
Galactose metabolism	map00052	5	ec:3.2.1.20 - maltase, ec:3.2.1.26 - invertase, ec:3.2.1.10 - limit dextrinase (erroneous), ec:2.7.1.6 - galactokinase (phosphorylating), ec:2.4.1.22 - synthase	1, 1, 1, 1, 1	5			Fatty acid degradation	6
Amino sugar and nucleotide sugar metabolism	map00520	4	ec:3.2.1.55 - end alpha-L-arabinofuranosidase, ec:3.2.1.37 - 1,4-beta-xylosidase, ec:2.7.1.6 - galactokinase (phosphorylating), ec:3.2.1.14 - ChiC	1, 1, 1, 1	4			Glycerolipid metabolism	6
Toluene degradation	map00623	1	ec:1.2.1.28 - dehydrogenase (NAD+)	2	2			Glycerophospholipid metabolism	4
N-Glycan biosynthesis	map00510	1	ec:2.4.1.38 - beta-1,4-galactosyltransferase	1	1			Ether lipid metabolism	2
Phenylalanine metabolism	map00360	1	ec:1.2.1.5 - dehydrogenase [NAD(P)+]	2	2			Arachidonic acid metabolism	3
Metabolism of xenobiotics by cytochrome P450	map00980	5	ec:1.1.1.184 - reductase (NADPH), ec:2.5.1.18 - transferase, ec:2.8.2.14 - sulfotransferase, ec:1.1.1.1 - dehydrogenase, ec:1.2.1.5 - dehydrogenase [NAD(P)+]	1, 1, 1, 2, 2	7			Linoleic acid metabolism	1
Flavonoid biosynthesis	map00941	1	ec:1.3.1.77 - reductase [(2R,3R)-flavan-3-ol-forming]	1	1			alpha-Linolenic acid metabolism	3
mTOR signaling pathway	map04150	1	ec:2.7.1.153 - 3-kinase	3	3			Steroid hormone biosynthesis	6
Tyrosine metabolism	map00350	2	ec:1.1.1.1 - dehydrogenase, ec:1.2.1.5 - dehydrogenase [NAD(P)+]	2, 2	4			Pyrimidine metabolism	3		1.4 Nucleotide metabolism
Aminoacyl-tRNA biosynthesis	map00970	1	ec:6.1.1.20 - ligase	5	5			Purine metabolism	45	2
Aminobenzoate degradation	map00627	2	ec:1.2.1.28 - dehydrogenase (NAD+), ec:3.1.3.41 - nitrophenyl phosphatase	2, 5	7			Glycine, serine and threonine metabolism	2		1.5 Amino acid metabolism
Human papillomavirus infection	map05165	1	ec:2.7.1.153 - 3-kinase	3	3			Valine, leucine and isoleucine degradation	5
Histidine metabolism	map00340	2	ec:1.2.1.5 - dehydrogenase [NAD(P)+], ec:1.2.1.3 - dehydrogenase (NAD+)	2, 4	6			Lysine degradation	5
Oxidative phosphorylation	map00190	1	ec:3.6.3.6 - ATPase	2	2			Arginine and proline metabolism	6
Phosphatidylinositol signaling system	map04070	4	ec:2.7.1.137 - 3-kinase, ec:3.1.3.56 - 5-phosphatase, ec:3.1.3.64 - inositol-1,3-bisphosphate 3-phosphatase, ec:2.7.1.153 - 3-kinase	1, 1, 1, 3	6			Histidine metabolism	6
Glycosaminoglycan biosynthesis - keratan sulfate	map00533	1	ec:2.4.1.38 - beta-1,4-galactosyltransferase	1	1			Tyrosine metabolism	4
Folate biosynthesis	map00790	1	ec:1.1.1.184 - reductase (NADPH)	1	1			Phenylalanine metabolism	2
Inositol phosphate metabolism	map00562	5	ec:2.7.1.137 - 3-kinase, ec:3.1.3.56 - 5-phosphatase, ec:3.1.3.64 - inositol-1,3-bisphosphate 3-phosphatase, ec:3.1.4.3 - C, ec:2.7.1.153 - 3-kinase	1, 1, 1, 1, 3	7			Tryptophan metabolism	4
beta-Alanine metabolism	map00410	2	ec:1.2.1.5 - dehydrogenase [NAD(P)+], ec:1.2.1.3 - dehydrogenase (NAD+)	2, 4	6			beta-Alanine metabolism	6
Glycine, serine and threonine metabolism	map00260	1	ec:1.1.1.1 - dehydrogenase	2	2			Selenocompound metabolism	3
Fatty acid degradation	map00071	2	ec:1.1.1.1 - dehydrogenase, ec:1.2.1.3 - dehydrogenase (NAD+)	2, 4	6			Glutathione metabolism	7
Linoleic acid metabolism	map00591	1	ec:3.1.1.4 - A2	1	1			N-Glycan biosynthesis	1		1.7 Glycan biosynthesis and metabolism
Starch and sucrose metabolism	map00500	5	ec:3.2.1.48 - alpha-glucosidase, ec:3.2.1.20 - maltase, ec:3.2.1.26 - invertase, ec:2.4.1.1 - phosphorylase, ec:3.2.1.10 - limit dextrinase (erroneous)	1, 1, 1, 1, 1	5			Various types of N-glycan biosynthesis	1
Drug metabolism - other enzymes	map00983	4	ec:2.5.1.18 - transferase, ec:3.5.4.5 - deaminase, ec:3.1.1.1 - ali-esterase, ec:1.17.4.1 - reductase	1, 1, 8, 1	11			Glycosaminoglycan biosynthesis - keratan sulfate	1
Th1 and Th2 cell differentiation	map04658	1	ec:3.1.3.16 - phosphatase	2	2			Thiamine metabolism	23	2	1.8 Metabolism of cofactors and vitamins
T cell receptor signaling pathway	map04660	2	ec:3.1.3.16 - phosphatase, ec:2.7.10.2 - protein-tyrosine kinase	2, 3	5			Nicotinate and nicotinamide metabolism	4
Pyrimidine metabolism	map00240	3	ec:3.6.1.6 - diphosphate phosphatase, ec:3.5.4.5 - deaminase, ec:1.17.4.1 - reductase	1, 1, 1	3			Folate biosynthesis	1
Arginine and proline metabolism	map00330	3	ec:2.7.3.3 - kinase, ec:2.7.3.2 - kinase, ec:1.2.1.3 - dehydrogenase (NAD+)	1, 1, 4	6			Retinol metabolism	6
Xylene degradation	map00622	1	ec:1.2.1.28 - dehydrogenase (NAD+)	2	2			Limonene and pinene degradation	4		1.9 Metabolism of terpenoids and polyketides
Phenylpropanoid biosynthesis	map00940	1	ec:1.11.1.7 - lactoperoxidase	1	1			Insect hormone biosynthesis	4
Lysine degradation	map00310	2	ec:2.1.1.43 - N-methyltransferase, ec:1.2.1.3 - dehydrogenase (NAD+)	1, 4	5			Phenylpropanoid biosynthesis	1		1.10 Biosynthesis of other secondary metabolites
Naphthalene degradation	map00626	1	ec:1.1.1.1 - dehydrogenase	2	2			Flavonoid biosynthesis	1
Various types of N-glycan biosynthesis	map00513	1	ec:2.4.1.38 - beta-1,4-galactosyltransferase	1	1			Monobactam biosynthesis	3
Sulfur metabolism	map00920	3	ec:2.7.7.4 - adenylyltransferase, ec:1.8.3.4 - oxidase, ec:2.7.1.25 - kinase	3, 1, 3	7			Metabolism of xenobiotics by cytochrome P450	7		1.11 Xenobiotics biodegradation and metabolism
Nicotinate and nicotinamide metabolism	map00760	3	ec:6.3.4.21 - phosphoribosyltransferase, ec:2.4.2.19 - diphosphorylase (carboxylating), ec:2.4.2.12 - phosphoribosyltransferase	1, 2, 1	4			Xylene degradation	2
Steroid hormone biosynthesis	map00140	6	ec:1.1.1.51 - 17)beta-hydroxysteroid dehydrogenase, ec:2.8.2.4 - sulfotransferase, ec:2.8.2.2 - sulfotransferase, ec:2.8.2.15 - sulfotransferase, ec:1.1.1.145 - dehydrogenase, ec:5.3.3.1 - Delta-isomerase	1, 1, 1, 1, 1, 1	6			Chloroalkane and chloroalkene degradation	8
Purine metabolism	map00230	6	ec:3.6.1.15 - phosphatase, ec:3.6.1.3 - adenylpyrophosphatase, ec:3.6.1.6 - diphosphate phosphatase, ec:2.7.7.4 - adenylyltransferase, ec:1.17.4.1 - reductase, ec:2.7.1.25 - kinase	23, 14, 1, 3, 1, 3	45			Naphthalene degradation	2
Glycerolipid metabolism	map00561	3	ec:3.1.1.3 - lipase, ec:3.1.1.34 - lipase, ec:1.2.1.3 - dehydrogenase (NAD+)	1, 1, 4	6			Aminobenzoate degradation	7
Arachidonic acid metabolism	map00590	3	ec:1.1.1.184 - reductase (NADPH), ec:1.11.1.9 - peroxidase, ec:3.1.1.4 - A2	1, 1, 1	3			Toluene degradation	2
Drug metabolism - cytochrome P450	map00982	3	ec:2.5.1.18 - transferase, ec:1.1.1.1 - dehydrogenase, ec:1.2.1.5 - dehydrogenase [NAD(P)+]	1, 2, 2	5			Steroid degradation	3
Retinol metabolism	map00830	3	ec:1.1.1.105 - dehydrogenase (NAD+), ec:1.1.1.1 - dehydrogenase, ec:1.2.1.36 - dehydrogenase	2, 2, 2	6			Drug metabolism - cytochrome P450	5
Ether lipid metabolism	map00565	2	ec:3.1.1.4 - A2, ec:3.1.4.3 - C	1, 1	2			Drug metabolism - other enzymes	11
Methane metabolism	map00680	3	ec:6.2.1.1 - ligase, ec:1.1.1.284 - dehydrogenase, ec:1.2.1.46 - dehydrogenase	1, 2, 2	5			Aminoacyl-tRNA biosynthesis	5		2.2 Translation	2. Genetic Information Processing
Pentose and glucuronate interconversions	map00040	1	ec:1.1.1.10 - reductase	1	1			Phosphatidylinositol signaling system	6		3.2 Signal transduction	3. Environmental Information Processing
C5-Branched dibasic acid metabolism	map00660	1	ec:4.1.1.6 - decarboxylase	1	1			mTOR signaling pathway	3
Chloroalkane and chloroalkene degradation	map00625	3	ec:1.1.1.1 - dehydrogenase, ec:1.2.1.46 - dehydrogenase, ec:1.2.1.3 - dehydrogenase (NAD+)	2, 2, 4	8			PI3K-Akt signaling pathway	3
Glycerophospholipid metabolism	map00564	4	ec:3.1.1.4 - A2, ec:3.1.1.5 - lecithinase B, ec:2.3.1.43 - O-acyltransferase, ec:3.1.4.3 - C	1, 1, 1, 1	4			Th1 and Th2 cell differentiation	2		5.1 Immune system	5. Organismal Systems
Thiamine metabolism	map00730	1	ec:3.6.1.15 - phosphatase	23	23			T cell receptor signaling pathway	5
Carbon fixation pathways in prokaryotes	map00720	3	ec:6.2.1.1 - ligase, ec:1.1.1.42 - dehydrogenase (NADP+), ec:5.4.99.2 - mutase	1, 2, 1	4			Human papillomavirus infection	3		6.9 Infectious diseases: Viral	6. Human Diseases
Steroid biosynthesis	map00100	3	ec:3.1.1.13 - esterase, ec:1.1.1.270 - 3-dehydrogenase, ec:1.1.1.170 - 3-dehydrogenase (decarboxylating)	1, 1, 1	3				335
Ascorbate and aldarate metabolism	map00053	1	ec:1.2.1.3 - dehydrogenase (NAD+)	4	4
Limonene and pinene degradation	map00903	1	ec:1.2.1.3 - dehydrogenase (NAD+)	4	4
Insect hormone biosynthesis	map00981	1	ec:1.2.1.3 - dehydrogenase (NAD+)	4	4
PI3K-Akt signaling pathway	map04151	1	ec:2.7.1.153 - 3-kinase	3	3
Propanoate metabolism	map00640	3	ec:6.2.1.1 - ligase, ec:4.2.1.79 - dehydratase, ec:5.4.99.2 - mutase	1, 1, 1	3
Citrate cycle (TCA cycle)	map00020	1	ec:1.1.1.42 - dehydrogenase (NADP+)	2	2
					335

## Sheet: Supp Table 1 - C2
Supplementary Table 1: DEGs in each individual mussel (C2, C3, C4, I1, I2, I10) with regard to its own t0.
Name	Fold change	Bonferroni	Description Molluscs Database	Description Uniprot/Swissprot
Mgalloreinf_contig_7006	-842.716	3.77191e-07	TSA: Mytilus galloprovincialis NORM_MGT_c8616 mRNA sequence	---NA---
Mgalloreinf_contig_496	-290.149	9.0036e-11	TSA: Mytilus galloprovincialis NORM_MGC_c2940 mRNA sequence	HSPB1_BOVINRecName: Full=Heat shock protein beta-1; Short=HspB1; AltName: Full=Heat shock 27 kDa protein; Short=HSP 27
Mgalloreinf_contig_10140	-162.084	0	TSA: Mytilus edulis, clone 20100630_17431 length=1311 numreads=71, mRNA sequence	---NA---
Mgalloreinf_contig_9203	-106.71	0	TSA: Mytilus galloprovincialis NORM_MGT_c8003 mRNA sequence	---NA---
Mgalloreinf_contig_33864	-102.225	0	TSA: Mytilus galloprovincialis NORM_MGC_c1350 mRNA sequence	---NA---
Mgalloreinf_contig_247	-89.0935	0	TSA: Mytilus galloprovincialis NORM_MGT_c10398 mRNA sequence	YR811_MIMIVRecName: Full=Putative ariadne-like RING finger protein R811
Mgalloreinf_contig_16422	-82.9257	0	TSA: Mytilus edulis, clone 20100630_19309 length=1299 numreads=49, mRNA sequence	---NA---
Mgalloreinf_contig_78374	-66.7933	0	TSA: Mytilus galloprovincialis NORM_MGT_c7190 mRNA sequence	EGFL7_HUMANRecName: Full=Epidermal growth factor-like protein 7; Short=EGF-like protein 7; AltName: Full=Multiple epidermal growth factor-like domains protein 7; Short=Multiple EGF-like domains protein 7; AltName: Full=NOTCH4-like protein; AltName: Full=Vascular endothelial statin; Short=VE-statin; AltName: Full=Zneu1; Flags: Precursor
Mgalloreinf_contig_114457	-64.072	1.29022e-07	TSA: Mytilus galloprovincialis NORM_MGT_c2822 mRNA sequence	APLP_LOCMIRecName: Full=Apolipophorins; Contains: RecName: Full=Apolipophorin-2; AltName: Full=Apolipophorin II; AltName: Full=apoLp-2; Contains: RecName: Full=Apolipophorin-1; AltName: Full=Apolipophorin I; AltName: Full=apoLp-1; Flags: Precursor
Mgalloreinf_contig_127	-53.8873	0	TSA: Mytilus edulis, clone Mytilus_edulis_20100630_3920 length=1475 numreads=3936, mRNA sequence	CHIT1_HUMANRecName: Full=Chitotriosidase-1; AltName: Full=Chitinase-1; Flags: Precursor
Mgalloreinf_contig_159926	-47.5482	0.00828074	TSA: Lymnaea stagnalis mRNA, contig: LymstCNS_TSA_15969, mRNA sequence	---NA---
Mgalloreinf_contig_962	-46.3341	7.69231e-06	TSA: Mytilus galloprovincialis NORM_MGT_c10628 mRNA sequence	---NA---
Mgalloreinf_contig_23994	-40.5537	0	TSA: Mytilus galloprovincialis NORM_MGT_c4827 mRNA sequence	LORF2_HUMANRecName: Full=LINE-1 retrotransposable element ORF2 protein; Short=ORF2p; Includes: RecName: Full=Reverse transcriptase; Includes: RecName: Full=Endonuclease
Mgalloreinf_contig_1855	-40.468	0	TSA: Mytilus galloprovincialis NORM_MGT_c6301 mRNA sequence	HEX_VIBVLRecName: Full=Beta-hexosaminidase; AltName: Full=Beta-N-acetylhexosaminidase; AltName: Full=Chitobiase; AltName: Full=N-acetyl-beta-glucosaminidase
Mgalloreinf_contig_40452	-39.5703	0	TSA: Mytilus galloprovincialis NORM_MGT_c5477 mRNA sequence	---NA---
Mgalloreinf_contig_1883	-38.7321	6.45057e-05	TSA: Mytilus galloprovincialis NORM_MGT_c7479 mRNA sequence	APLP_LOCMIRecName: Full=Apolipophorins; Contains: RecName: Full=Apolipophorin-2; AltName: Full=Apolipophorin II; AltName: Full=apoLp-2; Contains: RecName: Full=Apolipophorin-1; AltName: Full=Apolipophorin I; AltName: Full=apoLp-1; Flags: Precursor
Mgalloreinf_contig_18017	-36.722	0	TSA: Mytilus galloprovincialis NORM_MGT_c721 mRNA sequence	---NA---
Mgalloreinf_contig_15044	-35.8625	0	TSA: Mytilus galloprovincialis NORM_MGT_c721 mRNA sequence	APLP_LOCMIRecName: Full=Apolipophorins; Contains: RecName: Full=Apolipophorin-2; AltName: Full=Apolipophorin II; AltName: Full=apoLp-2; Contains: RecName: Full=Apolipophorin-1; AltName: Full=Apolipophorin I; AltName: Full=apoLp-1; Flags: Precursor
Mgalloreinf_contig_67786	-35.7707	3.48559e-07	Mytilus galloprovincialis toll-like receptor W precursor, mRNA, complete cds	LIGO4_HUMANRecName: Full=Leucine-rich repeat and immunoglobulin-like domain-containing nogo receptor-interacting protein 4; AltName: Full=Leucine-rich repeat neuronal protein 6D; Flags: Precursor
Mgalloreinf_contig_25465	-31.5099	0	TSA: Mytilus galloprovincialis NORM_MGC_c128 mRNA sequence	BIRC3_HUMANRecName: Full=Baculoviral IAP repeat-containing protein 3; AltName: Full=Apoptosis inhibitor 2; Short=API2; AltName: Full=Cellular inhibitor of apoptosis 2; Short=C-IAP2; AltName: Full=IAP homolog C; AltName: Full=Inhibitor of apoptosis protein 1; Short=hIAP-1; Short=hIAP1; AltName: Full=RING finger protein 49; AltName: Full=RING-type E3 ubiquitin transferase BIRC3; AltName: Full=TNFR2…
Mgalloreinf_contig_11605	-30.2896	6.0024e-11	TSA: Mytilus galloprovincialis NORM_MGC_c665 mRNA sequence	---NA---
Mgalloreinf_contig_172825	-28.57	0	TSA: Mytilus galloprovincialis NORM_MGT_c22691 mRNA sequence	---NA---
Mgalloreinf_contig_103394	-28.4469	9.40687e-06	TSA: Mytilus galloprovincialis NORM_MGT_c11273 mRNA sequence	---NA---
Mgalloreinf_contig_24143	-28.2186	0	TSA: Mytilus galloprovincialis NORM_MGT_c7571 mRNA sequence	---NA---
Mgalloreinf_contig_27543	-28.0981	1.11675e-05	TSA: Mytilus galloprovincialis NORM_MGT_c11902 mRNA sequence	GA45G_HUMANRecName: Full=Growth arrest and DNA damage-inducible protein GADD45 gamma; AltName: Full=Cytokine-responsive protein CR6; AltName: Full=DNA damage-inducible transcript 2 protein; Short=DDIT-2
Mgalloreinf_contig_27157	-27.6546	7.80912e-08	TSA: Mytilus galloprovincialis NORM_MGT_c6301 mRNA sequence	---NA---
Mgalloreinf_contig_12214	-27.2066	0	TSA: Mytilus galloprovincialis NORM_MGT_c721 mRNA sequence	---NA---
Mgalloreinf_contig_2067	-26.5402	0	TSA: Mytilus edulis, clone 20100630_3725 length=1679 numreads=82, mRNA sequence	---NA---
Mgalloreinf_contig_39844	-25.244	2.91116e-09	TSA: Mytilus galloprovincialis NORM_MGC_c8401 mRNA sequence	POL_HTL1LRecName: Full=Gag-Pro-Pol polyprotein; AltName: Full=Pr160Gag-Pro-Pol; Contains: RecName: Full=Matrix protein p19; Short=MA; Contains: RecName: Full=Capsid protein p24; Short=CA; Contains: RecName: Full=Nucleocapsid protein p15-pro; Short=NC'; Short=NC-pro; Contains: RecName: Full=Protease; Short=PR; Contains: RecName: Full=p1; Contains: RecName: Full=Reverse transcriptase/ribonuclease H…
Mgalloreinf_contig_51671	-24.8489	4.68247e-07	TSA: Placopecten magellanicus Pmagell_eye_g12802t00001 mRNA sequence	---NA---
Mgalloreinf_contig_122	-23.2085	1.5006e-10	Mytilus galloprovincialis MgC1q49 gene for putative C1q domain containing protein MgC1q49	COAA1_CHICKRecName: Full=Collagen alpha-1(X) chain; Flags: Precursor
Mgalloreinf_contig_179998	-22.8371	0.0277217	TSA: Mytilus galloprovincialis NORM_MGT_c10950 mRNA sequence	---NA---
Mgalloreinf_contig_44386	-22.8051	2.40096e-10	TSA: Placopecten magellanicus Pmagell_eye_g03759t00001 mRNA sequence	CO6A4_MOUSERecName: Full=Collagen alpha-4(VI) chain; Flags: Precursor
Mgalloreinf_contig_57499	-22.5181	0.000219101	TSA: Mytilus galloprovincialis NORM_MGT_c491 mRNA sequence	---NA---
Mgalloreinf_contig_6498	-21.6853	0.0458104	TSA: Ruditapes philippinarum Locus_4638.Ruphgonad mRNA sequence	FAS_MOUSERecName: Full=Fatty acid synthase; Includes: RecName: Full=[Acyl-carrier-protein] S-acetyltransferase; Includes: RecName: Full=[Acyl-carrier-protein] S-malonyltransferase; Includes: RecName: Full=3-oxoacyl-[acyl-carrier-protein] synthase; Includes: RecName: Full=3-oxoacyl-[acyl-carrier-protein] reductase; Includes: RecName: Full=3-hydroxyacyl-[acyl-carrier-protein] dehydratase; Includes:…
Mgalloreinf_contig_22939	-20.7923	0	TSA: Mytilus galloprovincialis NORM_MGT_c23677 mRNA sequence	---NA---
Mgalloreinf_contig_24267	-20.26	6.0024e-11	TSA: Mytilus galloprovincialis NORM_MGC_c11174 mRNA sequence	---NA---
Mgalloreinf_contig_63874	-20.0793	1.40329e-05	TSA: Mytilus galloprovincialis NORM_MGT_c10950 mRNA sequence	---NA---
Mgalloreinf_contig_5639	-19.651	0	Pinctada martensii clone S11 sox11 (sox11) mRNA, complete cds	SOX14_DROMERecName: Full=Putative transcription factor SOX-14
Mgalloreinf_contig_10488	-19.377	4.23679e-07	TSA: Mytilus galloprovincialis NORM_MGC_c3886 mRNA sequence	LPAL2_HUMANPUTATIVE PSEUDOGENE: RecName: Full=Putative apolipoprotein(a)-like protein 2; Short=Apo(a)-like protein 2; Short=Lp(a)-liker protein 2; AltName: Full=Apolipoprotein a-related gene C protein; Short=Apo(a)rg-C; Flags: Precursor
Mgalloreinf_contig_16431	-18.9494	0	TSA: Villosa lienosa Contig66366.Vilimmg mRNA sequence	CO6A6_HUMANRecName: Full=Collagen alpha-6(VI) chain; Flags: Precursor
Mgalloreinf_contig_42527	-18.6818	0.00389398	TSA: Mytilus galloprovincialis NORM_MGT_c457 mRNA sequence	CO6A3_HUMANRecName: Full=Collagen alpha-3(VI) chain; Flags: Precursor
Mgalloreinf_contig_34031	-18.0862	1.45054e-06	TSA: Mytilus galloprovincialis NORM_MGT_c13074 mRNA sequence	---NA---
Mgalloreinf_contig_30398	-17.81	0.00683921	TSA: Mytilus galloprovincialis NORM_MGT_c6351 mRNA sequence	---NA---
Mgalloreinf_contig_12438	-17.6137	0	TSA: Mytilus galloprovincialis NORM_MGT_c7402 mRNA sequence	---NA---
Mgalloreinf_contig_44438	-17.5543	0.000106661	TSA: Villosa lienosa Contig27757.Vilimmg mRNA sequence	COSA1_HUMANRecName: Full=Collagen alpha-1(XXVIII) chain; Flags: Precursor
Mgalloreinf_contig_11546	-17.4602	6.62665e-08	TSA: Mytilus galloprovincialis NORM_MGC_c4761 mRNA sequence	LRP6_MOUSERecName: Full=Low-density lipoprotein receptor-related protein 6; Short=LRP-6; Flags: Precursor
Mgalloreinf_contig_252003	-17.2649	3.2732e-06	TSA: Mytilus galloprovincialis NORM_MGT_c22691 mRNA sequence	---NA---
Mgalloreinf_contig_123	-16.7955	5.27143e-06	TSA: Mytilus edulis, clone 20100630_3831 length=1303 numreads=289, mRNA sequence	CBLN3_BOVINRecName: Full=Cerebellin-3; Flags: Precursor
Mgalloreinf_contig_6754	-16.3554	0	PREDICTED: Crassostrea gigas coadhesin (LOC105335454), transcript variant X1, mRNA	HMCN1_HUMANRecName: Full=Hemicentin-1; AltName: Full=Fibulin-6; Short=FIBL-6; Flags: Precursor
Mgalloreinf_contig_23430	-15.9088	0	TSA: Mytilus galloprovincialis NORM_MGC_c11174 mRNA sequence	CNFNB_XENLARecName: Full=Cornifelin homolog B
Mgalloreinf_contig_1634	-15.7573	3.0012e-11	TSA: Lymnaea stagnalis mRNA, contig: LymstCNS_TSA_2374, mRNA sequence	---NA---
Mgalloreinf_contig_35736	-15.6542	0	TSA: Mytilus galloprovincialis NORM_MGC_c703 mRNA sequence	---NA---
Mgalloreinf_contig_112401	-15.45	0.00132497	TSA: Mytilus galloprovincialis NORM_MGT_c17171 mRNA sequence	---NA---
Mgalloreinf_contig_105571	-15.1695	0.00169797	TSA: Mytilus galloprovincialis NORM_MGC_c5916 mRNA sequence	---NA---
Mgalloreinf_contig_24913	-15.1695	0.00169797	TSA: Placobranchus ocellatus 46582.Plocadult mRNA sequence	---NA---
Mgalloreinf_contig_82356	-14.8889	0.00218242	TSA: Mytilus galloprovincialis NORM_MGT_c21391 mRNA sequence	MYLK_MOUSERecName: Full=Myosin light chain kinase, smooth muscle; Short=MLCK; Short=smMLCK; AltName: Full=Kinase-related protein; Short=KRP; AltName: Full=Telokin; Contains: RecName: Full=Myosin light chain kinase, smooth muscle, deglutamylated form
Mgalloreinf_contig_1941	-14.7285	0	TSA: Placobranchus ocellatus 54979.Plocadult mRNA sequence	4MMP_ARATHRecName: Full=Metalloendoproteinase 4-MMP; Short=At4-MMP; AltName: Full=Matrix metalloproteinase 1; Short=AtMMP1; Flags: Precursor
Mgalloreinf_contig_891	-14.4227	0	TSA: Mytilus galloprovincialis NORM_MGC_c1641 mRNA sequence	CO6A4_MOUSERecName: Full=Collagen alpha-4(VI) chain; Flags: Precursor
Mgalloreinf_contig_35668	-13.7864	1.46158e-08	TSA: Mytilus galloprovincialis NORM_MGT_c199 mRNA sequence	LACT2_CAEELRecName: Full=Beta-lactamase domain-containing protein 2
Mgalloreinf_contig_109896	-13.5886	0	TSA: Crassostrea angulata SeqIndex63185.ca mRNA sequence	HE_HEMPURecName: Full=50 kDa hatching enzyme; Short=HE; Short=HEZ; AltName: Full=Envelysin; AltName: Full=Sea-urchin-hatching proteinase; Contains: RecName: Full=38 kDa hatching enzyme; Contains: RecName: Full=32 kDa hatching enzyme non-specific; Contains: RecName: Full=15 kDa peptide; Flags: Precursor
Mgalloreinf_contig_3315	-13.0652	0.0120615	TSA: Placopecten magellanicus Pmagell_eye_g08437t00001 mRNA sequence	---NA---
Mgalloreinf_contig_55539	-12.9249	0.0138399	TSA: Villosa lienosa Contig22765.Vilimmg mRNA sequence	HMCN1_HUMANRecName: Full=Hemicentin-1; AltName: Full=Fibulin-6; Short=FIBL-6; Flags: Precursor
Mgalloreinf_contig_31827	-12.8059	0.00100913	TSA: Mytilus galloprovincialis NORM_MGT_c14383 mRNA sequence	---NA---
Mgalloreinf_contig_31967	-12.7928	0	PREDICTED: Octopus bimaculoides collagen alpha-4(VI) chain-like (LOC106880581), partial mRNA	MATN1_CHICKRecName: Full=Cartilage matrix protein; AltName: Full=Matrilin-1; Flags: Precursor
Mgalloreinf_contig_49842	-12.6444	0.018273	Mytilus coruscus byssal protein-3 mRNA, complete cds	---NA---
Mgalloreinf_contig_4218	-12.4791	2.29544e-06	TSA: Ruditapes philippinarum Locus_2707.Ruphgonad mRNA sequence	FBP1_STRPURecName: Full=Fibropellin-1; AltName: Full=Epidermal growth factor-related protein 1; AltName: Full=Fibropellin-I; AltName: Full=SpEGF I; AltName: Full=UEGF-1; Flags: Precursor
Mgalloreinf_contig_33279	-12.396	0	Mytilus galloprovincialis toll-like receptor W precursor, mRNA, complete cds	TLR21_CHICKRecName: Full=Toll-like receptor 2 type-1; Flags: Precursor
Mgalloreinf_contig_973	-12.2739	9.60384e-10	TSA: Mytilus galloprovincialis NORM_MGT_c11955 mRNA sequence	ROCO4_DICDIRecName: Full=Probable serine/threonine-protein kinase roco4; AltName: Full=Ras of complex proteins and C-terminal of roc 4
Mgalloreinf_contig_89	-12.2138	3.52854e-06	TSA: Mytilus galloprovincialis NORM_MGC_c1649 mRNA sequence	---NA---
Mgalloreinf_contig_16326	-12.1051	0	TSA: Mytilus galloprovincialis NORM_MGC_c2524 mRNA sequence	---NA---
Mgalloreinf_contig_37671	-11.8697	0	TSA: Mytilus galloprovincialis NORM_MGT_c607 mRNA sequence	ANR39_HUMANRecName: Full=Ankyrin repeat domain-containing protein 39
Mgalloreinf_contig_19810	-11.8494	0	TSA: Mytilus galloprovincialis NORM_MGT_c12277 mRNA sequence	---NA---
Mgalloreinf_contig_4833	-11.8023	0	TSA: Mytilus galloprovincialis NORM_MGC_c5994 mRNA sequence	TLL1_DANRERecName: Full=Dorsal-ventral patterning tolloid-like protein 1; AltName: Full=Mini fin protein; Flags: Precursor
Mgalloreinf_contig_31996	-11.5012	6.62065e-08	PREDICTED: Octopus bimaculoides collagen alpha-4(VI) chain-like (LOC106880581), partial mRNA	COCA1_MOUSERecName: Full=Collagen alpha-1(XII) chain; Flags: Precursor
Mgalloreinf_contig_34694	-11.1632	0.00736866	TSA: Lymnaea stagnalis mRNA, contig: LymstCNS_TSA_42239, mRNA sequence	---NA---
Mgalloreinf_contig_2643	-11.0884	0	TSA: Elysia timida contig14317.Eltiadult mRNA sequence	---NA---
Mgalloreinf_contig_42817	-10.8043	0.00116114	PREDICTED: Crassostrea gigas uncharacterized LOC109620128 (LOC109620128), mRNA	M21D2_MOUSERecName: Full=Protein MB21D2; AltName: Full=Mab-21 domain-containing protein 2
Mgalloreinf_contig_21452	-10.787	2.58103e-09	PREDICTED: Octopus bimaculoides zinc finger protein 239-like (LOC106872553), mRNA	SMOX_HUMANRecName: Full=Spermine oxidase; AltName: Full=Polyamine oxidase 1; Short=PAO-1; Short=PAOh1
Mgalloreinf_contig_26043	-10.3007	0	PREDICTED: Crassostrea gigas collagen alpha-3(VI) chain (LOC105341028), mRNA	CO6A4_MOUSERecName: Full=Collagen alpha-4(VI) chain; Flags: Precursor
Mgalloreinf_contig_131	-10.0059	0	TSA: Mytilus galloprovincialis NORM_MGC_c7260 mRNA sequence	---NA---
Mgalloreinf_contig_31829	-9.95781	2.21789e-08	TSA: Mytilus galloprovincialis NORM_MGT_c6066 mRNA sequence	CADH4_CAEELRecName: Full=Cadherin-4; Flags: Precursor
Mgalloreinf_contig_45058	-9.66976	0	TSA: Mytilus galloprovincialis NORM_MGT_c16641 mRNA sequence	---NA---
Mgalloreinf_contig_21099	-9.66194	0	TSA: Mytilus galloprovincialis NORM_MGC_c11702 mRNA sequence	OPCM_HUMANRecName: Full=Opioid-binding protein/cell adhesion molecule; Short=OBCAM; Short=OPCML; Short=Opioid-binding cell adhesion molecule; AltName: Full=IgLON family member 1; Flags: Precursor
Mgalloreinf_contig_14025	-9.57523	0	PREDICTED: Octopus bimaculoides acetylcholine receptor subunit beta-like (LOC106869559), mRNA	PLPP1_RATRecName: Full=Phospholipid phosphatase 1; AltName: Full=Lipid phosphate phosphohydrolase 1; AltName: Full=PAP2-alpha; AltName: Full=Phosphatidate phosphohydrolase type 2a; AltName: Full=Phosphatidic acid phosphatase 2a; Short=PAP-2a; Short=PAP2a
Mgalloreinf_contig_27017	-9.47283	0.00120826	TSA: Mytilus galloprovincialis NORM_MGT_c6790 mRNA sequence	---NA---
Mgalloreinf_contig_55172	-9.41722	0	TSA: Mytilus galloprovincialis NORM_MGC_c1505 mRNA sequence	---NA---
Mgalloreinf_contig_607	-9.39105	0	TSA: Mytilus galloprovincialis NORM_MGT_c3376 mRNA sequence	---NA---
Mgalloreinf_contig_4941	-9.32511	0	TSA: Mytilus galloprovincialis NORM_MGC_c2682 mRNA sequence	NELL1_HUMANRecName: Full=Protein kinase C-binding protein NELL1; AltName: Full=NEL-like protein 1; AltName: Full=Nel-related protein 1; Flags: Precursor
Mgalloreinf_contig_93	-9.3105	3.0012e-10	TSA: Mytilus galloprovincialis NORM_MGT_c6790 mRNA sequence	---NA---
Mgalloreinf_contig_2644	-9.30356	0	TSA: Mytilus edulis, clone 20100630_17538 length=2566 numreads=139, mRNA sequence	---NA---
Mgalloreinf_contig_77681	-9.29599	0.00165752	TSA: Placobranchus ocellatus 15802.Plocadult mRNA sequence	---NA---
Mgalloreinf_contig_5539	-9.21334	0	TSA: Mytilus galloprovincialis NORM_MGT_c9999 mRNA sequence	---NA---
Mgalloreinf_contig_4034	-9.18214	0	TSA: Mytilus edulis, clone 20100630_7263 length=1564 numreads=236, mRNA sequence	---NA---
Mgalloreinf_contig_3298	-9.11078	1.68544e-06	TSA: Lymnaea stagnalis mRNA, contig: LymstCNS_TSA_45296, mRNA sequence	---NA---
Mgalloreinf_contig_286	-9.01774	0	Mytilus galloprovincialis CuZn superoxide dismutase mRNA, complete cds	SODC_SCHMARecName: Full=Superoxide dismutase
Mgalloreinf_contig_14953	-8.95681	0	TSA: Mytilus galloprovincialis NORM_MGT_c22976 mRNA sequence	GPR84_HUMANRecName: Full=G-protein coupled receptor 84; AltName: Full=Inflammation-related G-protein coupled receptor EX33
Mgalloreinf_contig_1322	-8.95398	0	TSA: Elysia timida contig05033.Eltiadult mRNA sequence	4MMP_ARATHRecName: Full=Metalloendoproteinase 4-MMP; Short=At4-MMP; AltName: Full=Matrix metalloproteinase 1; Short=AtMMP1; Flags: Precursor
Mgalloreinf_contig_2805	-8.93099	0	PREDICTED: Crassostrea gigas matrix metalloproteinase-24 (LOC105344314), transcript variant X2, mRNA	MMP17_HUMANRecName: Full=Matrix metalloproteinase-17; Short=MMP-17; AltName: Full=Membrane-type matrix metalloproteinase 4; Short=MT-MMP 4; Short=MTMMP4; AltName: Full=Membrane-type-4 matrix metalloproteinase; Short=MT4-MMP; Short=MT4MMP; Flags: Precursor
Mgalloreinf_contig_33808	-8.87657	2.2874e-05	TSA: Mytilus galloprovincialis NORM_MGT_c16290 mRNA sequence	---NA---
Mgalloreinf_contig_45604	-8.83669	0	TSA: Mytilus galloprovincialis NORM_MGT_c16290 mRNA sequence	---NA---
Mgalloreinf_contig_67878	-8.55098	4.11164e-09	TSA: Mytilus galloprovincialis NORM_MGT_c201 mRNA sequence	---NA---
Mgalloreinf_contig_17540	-8.54411	0	TSA: Mytilus galloprovincialis NORM_MGC_c3044 mRNA sequence	GABT_PIGRecName: Full=4-aminobutyrate aminotransferase, mitochondrial; AltName: Full=(S)-3-amino-2-methylpropionate transaminase; AltName: Full=GABA aminotransferase; Short=GABA-AT; AltName: Full=Gamma-amino-N-butyrate transaminase; Short=GABA transaminase; Short=GABA-T; AltName: Full=L-AIBAT; Flags: Precursor
Mgalloreinf_contig_11638	-8.32338	0.0100231	TSA: Mytilus galloprovincialis NORM_MGT_c6892 mRNA sequence	PPN_DROMERecName: Full=Papilin; Flags: Precursor
Mgalloreinf_contig_37664	-8.31522	0	PREDICTED: Crassostrea gigas alpha-L-fucosidase (LOC105321133), mRNA	---NA---
Mgalloreinf_contig_20767	-8.2279	0	TSA: Villosa lienosa Contig32662.Vilimmg mRNA sequence	PF2R_HUMANRecName: Full=Prostaglandin F2-alpha receptor; Short=PGF receptor; Short=PGF2-alpha receptor; AltName: Full=Prostanoid FP receptor
Mgalloreinf_contig_937	-8.16581	0	TSA: Lymnaea stagnalis mRNA, contig: LymstCNS_TSA_39114, mRNA sequence	---NA---
Mgalloreinf_contig_5944	-8.1019	0	PREDICTED: Biomphalaria glabrata protein broad-minded-like (LOC106067234), mRNA	---NA---
Mgalloreinf_contig_49298	-8.02534	0.000185386	TSA: Villosa lienosa Contig37434.Vilimmg mRNA sequence	---NA---
Mgalloreinf_contig_10603	-7.9697	0.0198143	PREDICTED: Crassostrea gigas uncharacterized LOC105349184 (LOC105349184), mRNA	---NA---
Mgalloreinf_contig_60810	-7.88347	0.000265587	TSA: Mytilus galloprovincialis NORM_MGC_c535 mRNA sequence	---NA---
Mgalloreinf_contig_124	-7.82571	9.21344e-06	TSA: Mytilus edulis, clone 20100630_3831 length=1303 numreads=289, mRNA sequence	---NA---
Mgalloreinf_contig_67877	-7.62605	9.21514e-05	TSA: Mytilus galloprovincialis NORM_MGC_c2156 mRNA sequence	---NA---
Mgalloreinf_contig_763	-7.61846	0	TSA: Placobranchus ocellatus 32961.Plocadult mRNA sequence	---NA---
Mgalloreinf_contig_2150	-7.47036	2.72054e-05	TSA: Mytilus galloprovincialis NORM_MGT_c22741 mRNA sequence	---NA---
Mgalloreinf_contig_1101	-7.4659	0	PREDICTED: Biomphalaria glabrata uncharacterized LOC106053422 (LOC106053422), mRNA	---NA---
Mgalloreinf_contig_85	-7.36424	3.13385e-07	TSA: Mytilus galloprovincialis NORM_MGC_c1649 mRNA sequence	---NA---
Mgalloreinf_contig_27058	-7.35191	3.92438e-05	PREDICTED: Octopus bimaculoides HAUS augmin-like complex subunit 4 (LOC106873866), mRNA	LRR70_HUMANRecName: Full=Leucine-rich repeat-containing protein 70; AltName: Full=Synleurin; Flags: Precursor
Mgalloreinf_contig_4167	-7.34211	1.54562e-08	Mytilus galloprovincialis allograft inflammatory factor-1 mRNA, complete cds	AIF1_RATRecName: Full=Allograft inflammatory factor 1; Short=AIF-1; AltName: Full=Ionized calcium-binding adapter molecule 1; AltName: Full=MRF-1; AltName: Full=Microglia response factor
Mgalloreinf_contig_6961	-7.27398	0	TSA: Mytilus galloprovincialis NORM_MGT_c6526 mRNA sequence	FGFR2_DUGJARecName: Full=Fibroblast growth factor receptor 2; Short=DjFgfr2; Short=FGFR-2; AltName: Full=DjPTK1; Flags: Precursor
Mgalloreinf_contig_7134	-7.13701	0	TSA: Ruditapes philippinarum Locus_14817.Ruphgonad mRNA sequence	PDLI3_XENLARecName: Full=PDZ and LIM domain protein 3
Mgalloreinf_contig_6061	-7.13483	8.58343e-09	TSA: Placobranchus ocellatus 23186.Plocadult mRNA sequence	---NA---
Mgalloreinf_contig_248366	-7.10963	0.000405165	TSA: Octopus vulgaris NODE_73726_length_547_cov_31.045704 mRNA sequence	ROBO1_HUMANRecName: Full=Roundabout homolog 1; AltName: Full=Deleted in U twenty twenty; AltName: Full=H-Robo-1; Flags: Precursor
Mgalloreinf_contig_18580	-7.09057	4.53181e-08	TSA: Mytilus galloprovincialis NORM_MGT_c15163 mRNA sequence	---NA---
Mgalloreinf_contig_701	-7.07256	1.5006e-10	Bathymodiolus azoricus clone mussel_c72489 mRNA sequence	---NA---
Mgalloreinf_contig_7124	-6.90059	0	TSA: Mytilus galloprovincialis NORM_MGC_c665 mRNA sequence	---NA---
Mgalloreinf_contig_46358	-6.85916	0.0457859	PREDICTED: Crassostrea gigas probable phospholipid-transporting ATPase IM (LOC105328581), mRNA	XIAP_HUMANRecName: Full=E3 ubiquitin-protein ligase XIAP; AltName: Full=Baculoviral IAP repeat-containing protein 4; AltName: Full=IAP-like protein; Short=ILP; Short=hILP; AltName: Full=Inhibitor of apoptosis protein 3; Short=IAP-3; Short=hIAP-3; Short=hIAP3; AltName: Full=RING-type E3 ubiquitin transferase XIAP; AltName: Full=X-linked inhibitor of apoptosis protein; Short=X-linked IAP
Mgalloreinf_contig_19835	-6.8182	6.12515e-07	TSA: Mytilus galloprovincialis NORM_MGT_c7582 mRNA sequence	---NA---
Mgalloreinf_contig_6962	-6.79907	0	TSA: Mytilus galloprovincialis NORM_MGT_c4777 mRNA sequence	FMAR_DROMERecName: Full=FMRFamide receptor; Short=DFR; Short=DrmFMRFa-R; AltName: Full=Larval opioid receptor
Mgalloreinf_contig_8892	-6.79544	0	TSA: Mytilus galloprovincialis NORM_MGT_c9997 mRNA sequence	SHRM3_XENLARecName: Full=Protein Shroom3; AltName: Full=Shroom-like protein
Mgalloreinf_contig_25147	-6.75865	0	TSA: Lymnaea stagnalis mRNA, contig: LymstCNS_TSA_258, mRNA sequence	---NA---
Mgalloreinf_contig_6428	-6.758	3.0012e-11	TSA: Mytilus galloprovincialis NORM_MGC_c13008 mRNA sequence	COEA1_CHICKRecName: Full=Collagen alpha-1(XIV) chain; AltName: Full=Undulin; Flags: Precursor
Mgalloreinf_contig_20788	-6.72915	8.87845e-07	TSA: Mytilus galloprovincialis NORM_MGT_c20088 mRNA sequence	GIMA4_RATRecName: Full=GTPase IMAP family member 4; AltName: Full=Immunity-associated nucleotide 1 protein; Short=IAN-1; AltName: Full=Immunity-associated protein 4
Mgalloreinf_contig_99240	-6.6819	7.67766e-05	Lottia gigantea hypothetical protein partial mRNA	---NA---
Mgalloreinf_contig_38809	-6.66734	0	TSA: Mytilus galloprovincialis NORM_MGT_c6826 mRNA sequence	STAN_DROMERecName: Full=Protocadherin-like wing polarity protein stan; AltName: Full=Protein flamingo; AltName: Full=Protein starry night; Flags: Precursor
Mgalloreinf_contig_833	-6.65904	0	TSA: Villosa lienosa Contig21761.Vilimmg mRNA sequence	PA2A_BUNMURecName: Full=Acidic phospholipase A2; Short=svPLA2; AltName: Full=Phosphatidylcholine 2-acylhydrolase; Flags: Precursor
Mgalloreinf_contig_25096	-6.64121	0.000375392	TSA: Mytilus galloprovincialis NORM_MGT_c242 mRNA sequence	PTPRG_MOUSERecName: Full=Receptor-type tyrosine-protein phosphatase gamma; Short=Protein-tyrosine phosphatase gamma; Short=R-PTP-gamma; Flags: Precursor
Mgalloreinf_contig_152659	-6.62943	3.40756e-07	TSA: Mytilus galloprovincialis NORM_MGT_c5139 mRNA sequence	---NA---
Mgalloreinf_contig_4155	-6.53387	0	Mytilus galloprovincialis allograft inflammatory factor-1 mRNA, complete cds	AIF1_RATRecName: Full=Allograft inflammatory factor 1; Short=AIF-1; AltName: Full=Ionized calcium-binding adapter molecule 1; AltName: Full=MRF-1; AltName: Full=Microglia response factor
Mgalloreinf_contig_8969	-6.46307	0.000165513	TSA: Mytilus galloprovincialis NORM_MGT_c12537 mRNA sequence	---NA---
Mgalloreinf_contig_16396	-6.44668	0	TSA: Mytilus galloprovincialis NORM_MGC_c1421 mRNA sequence	MIDNB_XENLARecName: Full=Midnolin-B; AltName: Full=Midbrain nucleolar protein B
Mgalloreinf_contig_10012	-6.44502	0	PREDICTED: Crassostrea gigas collagen alpha-1(XXI) chain-like (LOC105327135), mRNA	COCA1_NOTVIRecName: Full=Collagen alpha-1(XII) chain
Mgalloreinf_contig_3224	-6.40431	0.000815994	TSA: Mytilus galloprovincialis NORM_MGC_c11919 mRNA sequence	---NA---
Mgalloreinf_contig_51971	-6.38206	0	TSA: Elysia timida contig20603.Eltiadult mRNA sequence	---NA---
Mgalloreinf_contig_2428	-6.35324	0	TSA: Mytilus edulis, clone 20100630_6247 length=1560 numreads=601, mRNA sequence	HR29_HALRORecName: Full=Body wall muscle protein HR-29
Mgalloreinf_contig_5367	-6.34024	0	Bathymodiolus azoricus clone mussel_c72489 mRNA sequence	---NA---
Mgalloreinf_contig_45057	-6.29405	1.53574e-06	TSA: Mytilus galloprovincialis NORM_MGT_c16641 mRNA sequence	---NA---
Mgalloreinf_contig_109167	-6.25212	1.85813e-06	TSA: Lymnaea stagnalis mRNA, contig: LymstCNS_TSA_14222, mRNA sequence	FCGBP_HUMANRecName: Full=IgGFc-binding protein; AltName: Full=Fcgamma-binding protein antigen; Short=FcgammaBP; Flags: Precursor
Mgalloreinf_contig_55311	-6.17749	3.35853e-05	TSA: Mytilus galloprovincialis NORM_MGT_c18329 mRNA sequence	---NA---
Mgalloreinf_contig_13783	-6.16741	0.00670808	TSA: Mytilus edulis, clone 20100630_73470 length=2246 numreads=45, mRNA sequence	---NA---
Mgalloreinf_contig_15979	-6.16741	0.00670808	TSA: Meretrix meretrix Contig29137.Meme mRNA sequence	---NA---
Mgalloreinf_contig_48763	-6.08712	3.07623e-08	TSA: Mytilus edulis, clone 20100630_3535 length=1645 numreads=18, mRNA sequence	TLR10_HUMANRecName: Full=Toll-like receptor 10; AltName: CD_antigen=CD290; Flags: Precursor
Mgalloreinf_contig_11890	-6.04251	4.85615e-06	TSA: Mytilus galloprovincialis NORM_MGT_c15057 mRNA sequence	---NA---
Mgalloreinf_contig_11916	-6.03509	6.03335e-05	TSA: Mytilus galloprovincialis NORM_MGC_c6630 mRNA sequence	SYWC_HUMANRecName: Full=Tryptophan--tRNA ligase, cytoplasmic; AltName: Full=Interferon-induced protein 53; Short=IFP53; AltName: Full=Tryptophanyl-tRNA synthetase; Short=TrpRS; Short=hWRS; Contains: RecName: Full=T1-TrpRS; Contains: RecName: Full=T2-TrpRS
Mgalloreinf_contig_8229	-6.03334	0	PREDICTED: Crassostrea gigas very low-density lipoprotein receptor (LOC105339844), transcript variant X1, mRNA	LRP4_RATRecName: Full=Low-density lipoprotein receptor-related protein 4; Short=LRP-4; AltName: Full=Multiple epidermal growth factor-like domains 7; Flags: Precursor
Mgalloreinf_contig_11009	-5.99519	0	TSA: Mytilus galloprovincialis NORM_MGT_c2636 mRNA sequence	SULF2_HUMANRecName: Full=Extracellular sulfatase Sulf-2; Short=hSulf-2; Flags: Precursor
Mgalloreinf_contig_20283	-5.98296	0	PREDICTED: Crassostrea gigas alpha-1,3-mannosyl-glycoprotein 4-beta-N-acetylglucosaminyltransferase C (LOC105337781), mRNA	---NA---
Mgalloreinf_contig_1754	-5.97645	0	TSA: Placobranchus ocellatus 32961.Plocadult mRNA sequence	---NA---
Mgalloreinf_contig_941	-5.97224	2.27756e-05	PREDICTED: Crassostrea gigas tyrosine-protein kinase PR2 (LOC105318054), transcript variant X1, mRNA	---NA---
Mgalloreinf_contig_142	-5.96277	0	TSA: Mytilus galloprovincialis NORM_MGT_c4833 mRNA sequence	---NA---
Mgalloreinf_contig_21387	-5.94766	0.0403263	TSA: Placobranchus ocellatus 11655.Plocadult mRNA sequence	---NA---
Mgalloreinf_contig_48207	-5.8969	0	TSA: Mytilus galloprovincialis NORM_MGT_c3903 mRNA sequence	TEP1_RATRecName: Full=Telomerase protein component 1; Short=rTLP1; AltName: Full=Telomerase-associated protein 1; Short=Telomerase protein 1; AltName: Full=p230; AltName: Full=p240; AltName: Full=p80 telomerase homolog
Mgalloreinf_contig_5189	-5.89268	0.000108989	TSA: Mytilus galloprovincialis NORM_MGC_c535 mRNA sequence	HMCN1_HUMANRecName: Full=Hemicentin-1; AltName: Full=Fibulin-6; Short=FIBL-6; Flags: Precursor
Mgalloreinf_contig_57928	-5.88311	0.0487027	TSA: Alasmidonta heterodon UTP_het00279 mRNA sequence	---NA---
Mgalloreinf_contig_30489	-5.87676	3.19928e-08	TSA: Mytilus galloprovincialis NORM_MGC_c16232 mRNA sequence	---NA---
Mgalloreinf_contig_35596	-5.87482	1.05743e-05	TSA: Octopus vulgaris NODE_87872_length_395_cov_21.665823 mRNA sequence	---NA---
Mgalloreinf_contig_9900	-5.84431	3.86855e-08	TSA: Mytilus galloprovincialis NORM_MGT_c11465 mRNA sequence	HNF4A_XENLARecName: Full=Hepatocyte nuclear factor 4-alpha; Short=HNF-4-alpha; AltName: Full=Nuclear receptor subfamily 2 group A member 1
Mgalloreinf_contig_17290	-5.80656	0.00177515	TSA: Mytilus galloprovincialis NORM_MGT_c20102 mRNA sequence	---NA---
Mgalloreinf_contig_114149	-5.79774	0.000162165	TSA: Villosa lienosa Contig22461.Vilimmg mRNA sequence	---NA---
Mgalloreinf_contig_44381	-5.75185	0.00217349	TSA: Laternula elliptica, clone Laternula_elliptica_20101102_30430 length=7454 numreads=132, mRNA sequence	---NA---
Mgalloreinf_contig_63261	-5.751	0.00065133	TSA: Mytilus galloprovincialis NORM_MGT_c6381 mRNA sequence	---NA---
Mgalloreinf_contig_56449	-5.74905	1.90629e-05	TSA: Ruditapes philippinarum Locus_18505.Ruphgonad mRNA sequence	---NA---
Mgalloreinf_contig_7143	-5.72518	0	TSA: Placobranchus ocellatus Repeat-77565.Plocadult mRNA sequence	---NA---
Mgalloreinf_contig_16745	-5.68689	1.14346e-08	TSA: Mytilus galloprovincialis NORM_MGT_c21817 mRNA sequence	INSI2_CALJARecName: Full=Insulin-induced gene 2 protein; Short=INSIG-2
Mgalloreinf_contig_25477	-5.68209	1.0051e-07	TSA: Placobranchus ocellatus 42133.Plocadult mRNA sequence	---NA---
Mgalloreinf_contig_11625	-5.63633	0	TSA: Mytilus galloprovincialis NORM_MGT_c2581 mRNA sequence	NAC3_RATRecName: Full=Sodium/calcium exchanger 3; AltName: Full=Na(+)/Ca(2+)-exchange protein 3; AltName: Full=Solute carrier family 8 member 3; Flags: Precursor
Mgalloreinf_contig_157047	-5.62495	0	TSA: Mytilus galloprovincialis NORM_MGT_c6826 mRNA sequence	FAT1_HUMANRecName: Full=Protocadherin Fat 1; AltName: Full=Cadherin family member 7; AltName: Full=Cadherin-related tumor suppressor homolog; AltName: Full=Protein fat homolog; Contains: RecName: Full=Protocadherin Fat 1, nuclear form; Flags: Precursor
Mgalloreinf_contig_3974	-5.62329	3.45353e-05	Mytilus galloprovincialis galectin 1 mRNA, complete cds	LEG4_MOUSERecName: Full=Galectin-4; Short=Gal-4; AltName: Full=Lactose-binding lectin 4
Mgalloreinf_contig_1154	-5.57636	0	TSA: Mytilus galloprovincialis NORM_MGT_c4825 mRNA sequence	UNC9_CAEELRecName: Full=Innexin unc-9; AltName: Full=Uncoordinated protein 9
Mgalloreinf_contig_33724	-5.56787	2.45198e-08	TSA: Mytilus galloprovincialis NORM_MGT_c5554 mRNA sequence	---NA---
Mgalloreinf_contig_505	-5.56045	3.0012e-11	PREDICTED: Octopus bimaculoides spindle and centriole-associated protein 1-like (LOC106868889), transcript variant X1, mRNA	---NA---
Mgalloreinf_contig_55347	-5.54813	1.80072e-10	TSA: Mytilus galloprovincialis NORM_MGC_c2104 mRNA sequence	Y381_RICFERecName: Full=Putative ankyrin repeat protein RF_0381
Mgalloreinf_contig_28687	-5.54031	0	TSA: Mytilus galloprovincialis NORM_MGT_c16290 mRNA sequence	---NA---
Mgalloreinf_contig_45944	-5.52288	6.27488e-06	TSA: Mytilus galloprovincialis NORM_MGT_c2644 mRNA sequence	---NA---
Mgalloreinf_contig_15447	-5.52143	0	TSA: Mytilus edulis, clone 20100630_7263 length=1564 numreads=236, mRNA sequence	---NA---
Mgalloreinf_contig_16022	-5.51292	0.000542311	TSA: Mytilus edulis, clone 20100630_3146 length=1973 numreads=81, mRNA sequence	---NA---
Mgalloreinf_contig_4136	-5.49752	6.28763e-05	TSA: Mytilus galloprovincialis NORM_MGT_c6790 mRNA sequence	---NA---
Mgalloreinf_contig_24024	-5.49508	0	TSA: Mytilus galloprovincialis NORM_MGT_c8014 mRNA sequence	CSRP2_COTJARecName: Full=Cysteine and glycine-rich protein 2; AltName: Full=Cysteine-rich protein 2; Short=CRP2
Mgalloreinf_contig_29303	-5.47777	0	TSA: Mytilus galloprovincialis NORM_MGT_c6826 mRNA sequence	NT2NL_HUMANRecName: Full=Notch homolog 2 N-terminal-like protein
Mgalloreinf_contig_25742	-5.43537	1.80072e-10	TSA: Villosa lienosa k50_1662679.Vilimmg mRNA sequence	---NA---
Mgalloreinf_contig_147185	-5.40859	0	TSA: Crepidula fornicata 6403.Cfedg, mRNA sequence	---NA---
Mgalloreinf_contig_32479	-5.3901	5.7521e-07	PREDICTED: Aplysia californica E3 ubiquitin-protein ligase UBR2-like (LOC101861231), transcript variant X1, mRNA	DCC_RATRecName: Full=Netrin receptor DCC; AltName: Full=Tumor suppressor protein DCC; Flags: Precursor
Mgalloreinf_contig_100817	-5.35926	0	TSA: Mytilus galloprovincialis NORM_MGT_c16574 mRNA sequence	---NA---
Mgalloreinf_contig_3847	-5.33482	0	TSA: Mytilus galloprovincialis NORM_MGC_c5862 mRNA sequence	---NA---
Mgalloreinf_contig_8950	-5.27797	0	PREDICTED: Crassostrea gigas very low-density lipoprotein receptor (LOC105339844), transcript variant X1, mRNA	VLDLR_MOUSERecName: Full=Very low-density lipoprotein receptor; Short=VLDL receptor; Short=VLDL-R; Flags: Precursor
Mgalloreinf_contig_91764	-5.2281	0.00185572	TSA: Mytilus galloprovincialis NORM_MGC_c4569 mRNA sequence	---NA---
Mgalloreinf_contig_23409	-5.21852	0	TSA: Mytilus galloprovincialis NORM_MGT_c24159 mRNA sequence	PLC_HALLARecName: Full=Perlucin
Mgalloreinf_contig_4926	-5.18505	3.79031e-05	TSA: Mytilus galloprovincialis NORM_MGC_c3742 mRNA sequence	---NA---
Mgalloreinf_contig_29910	-5.12158	4.4937e-07	TSA: Mytilus galloprovincialis NORM_MGT_c5878 mRNA sequence	S27A3_MOUSERecName: Full=Long-chain fatty acid transport protein 3; Short=FATP-3; Short=Fatty acid transport protein 3; AltName: Full=Solute carrier family 27 member 3
Mgalloreinf_contig_234	-5.1169	0	TSA: Mytilus edulis, clone 20100630_74144 length=2082 numreads=340, mRNA sequence	JUN_CHICKRecName: Full=Transcription factor AP-1; AltName: Full=Proto-oncogene c-Jun
Mgalloreinf_contig_114312	-5.10454	5.49219e-09	TSA: Mytilus galloprovincialis NORM_MGT_c4642 mRNA sequence	---NA---
Mgalloreinf_contig_48109	-5.09182	5.47179e-07	TSA: Mytilus galloprovincialis NORM_MGT_c5396 mRNA sequence	---NA---
Mgalloreinf_contig_98472	-5.08906	2.22509e-07	PREDICTED: Biomphalaria glabrata uncharacterized LOC106066019 (LOC106066019), transcript variant X1, mRNA	---NA---
Mgalloreinf_contig_64708	-5.06876	3.0012e-11	TSA: Crassostrea angulata SeqIndex71391.ca mRNA sequence	---NA---
Mgalloreinf_contig_10604	-5.03637	0.000590457	TSA: Lymnaea stagnalis mRNA, contig: LymstCNS_TSA_5395, mRNA sequence	---NA---
Mgalloreinf_contig_1071	-5.03312	0	TSA: Villosa lienosa k50_1210902.Vilimmg mRNA sequence	NPBW2_BOVINRecName: Full=Neuropeptides B/W receptor type 2; AltName: Full=G-protein coupled receptor 8
Mgalloreinf_contig_6324	-5.03275	2.02062e-06	TSA: Villosa lienosa Contig54733.Vilimmg mRNA sequence	FBP1_STRPURecName: Full=Fibropellin-1; AltName: Full=Epidermal growth factor-related protein 1; AltName: Full=Fibropellin-I; AltName: Full=SpEGF I; AltName: Full=UEGF-1; Flags: Precursor
Mgalloreinf_contig_9736	-5.03061	9.78391e-09	TSA: Mytilus galloprovincialis NORM_MGC_c5998 mRNA sequence	ELF1_BOVINRecName: Full=ETS-related transcription factor Elf-1; AltName: Full=E74-like factor 1
Mgalloreinf_contig_82401	-4.95638	0.000337061	TSA: Mytilus edulis, clone 20100630_73470 length=2246 numreads=45, mRNA sequence	---NA---
Mgalloreinf_contig_27341	-4.9133	1.7973e-06	TSA: Villosa lienosa Contig17130.Vilimmg mRNA sequence	---NA---
Mgalloreinf_contig_110235	-4.87099	1.38828e-05	TSA: Meretrix meretrix Contig16216.Meme mRNA sequence	---NA---
Mgalloreinf_contig_30396	-4.81462	0.00450117	TSA: Mytilus galloprovincialis NORM_MGT_c21415 mRNA sequence	---NA---
Mgalloreinf_contig_6504	-4.79585	0	TSA: Mytilus galloprovincialis NORM_MGC_c5705 mRNA sequence	TSP2_BOVINRecName: Full=Thrombospondin-2; AltName: Full=Corticotropin-induced secreted protein; Short=CISP; Flags: Precursor
Mgalloreinf_contig_31804	-4.79005	3.0012e-11	TSA: Mytilus galloprovincialis NORM_MGT_c17859 mRNA sequence	---NA---
Mgalloreinf_contig_67532	-4.78429	7.95078e-07	PREDICTED: Aplysia californica oxysterol-binding protein 1-like (LOC101846170), mRNA	---NA---
Mgalloreinf_contig_81673	-4.74015	4.82683e-07	TSA: Mytilus galloprovincialis NORM_MGC_c15291 mRNA sequence	---NA---
Mgalloreinf_contig_29582	-4.73155	0	TSA: Mytilus galloprovincialis NORM_MGT_c3913 mRNA sequence	BIRC3_MOUSERecName: Full=Baculoviral IAP repeat-containing protein 3; AltName: Full=Cellular inhibitor of apoptosis 2; Short=C-IAP2; AltName: Full=Inhibitor of apoptosis protein 1; Short=mIAP1; AltName: Full=RING-type E3 ubiquitin transferase BIRC3
Mgalloreinf_contig_31268	-4.72972	0	TSA: Mytilus galloprovincialis NORM_MGC_c5092 mRNA sequence	---NA---
Mgalloreinf_contig_12841	-4.67377	0	PREDICTED: Crassostrea gigas MDS1 and EVI1 complex locus protein EVI1 (LOC105330257), transcript variant X4, mRNA	PRD16_HUMANRecName: Full=PR domain zinc finger protein 16; AltName: Full=PR domain-containing protein 16; AltName: Full=Transcription factor MEL1; Short=MDS1/EVI1-like gene 1
Mgalloreinf_contig_4179	-4.63652	0.0105199	Mytilus galloprovincialis allograft inflammatory factor-1 mRNA, complete cds	AIF1_RATRecName: Full=Allograft inflammatory factor 1; Short=AIF-1; AltName: Full=Ionized calcium-binding adapter molecule 1; AltName: Full=MRF-1; AltName: Full=Microglia response factor
Mgalloreinf_contig_7582	-4.63652	0.0105199	TSA: Mytilus galloprovincialis NORM_MGT_c11478 mRNA sequence	RO60_HUMANRecName: Full=60 kDa SS-A/Ro ribonucleoprotein; Short=60 kDa Ro protein; Short=60 kDa ribonucleoprotein Ro; Short=RoRNP; AltName: Full=Ro 60 kDa autoantigen; AltName: Full=Sjoegren syndrome antigen A2; AltName: Full=Sjoegren syndrome type A antigen; Short=SS-A; AltName: Full=TROVE domain family member 2
Mgalloreinf_contig_7125	-4.62596	0.000148961	Lottia gigantea hypothetical protein partial mRNA	MLXIP_MOUSERecName: Full=MLX-interacting protein; AltName: Full=Transcriptional activator MondoA
Mgalloreinf_contig_393	-4.59609	0	TSA: Mytilus galloprovincialis NORM_MGT_c766 mRNA sequence	SIK2_MOUSERecName: Full=Serine/threonine-protein kinase SIK2; AltName: Full=Salt-inducible kinase 2; Short=SIK-2; AltName: Full=Serine/threonine-protein kinase SNF1-like kinase 2
Mgalloreinf_contig_91803	-4.59422	0	TSA: Mytilus galloprovincialis NORM_MGC_c5083 mRNA sequence	---NA---
Mgalloreinf_contig_439	-4.579	8.71426e-05	TSA: Mytilus galloprovincialis NORM_MGT_c22477 mRNA sequence	---NA---
Mgalloreinf_contig_3739	-4.54125	0	TSA: Ruditapes philippinarum isotig15566_isogroup04033 mRNA sequence	---NA---
Mgalloreinf_contig_1626	-4.5314	0	TSA: Mytilus galloprovincialis NORM_MGT_c178 mRNA sequence	ITIH3_BOVINRecName: Full=Inter-alpha-trypsin inhibitor heavy chain H3; Short=ITI heavy chain H3; Short=ITI-HC3; Short=Inter-alpha-inhibitor heavy chain 3; Flags: Precursor
Mgalloreinf_contig_113476	-4.53001	2.44688e-07	PREDICTED: Crassostrea gigas titin (LOC105342773), transcript variant X2, mRNA	MYLK_MELGARecName: Full=Telokin
Mgalloreinf_contig_48230	-4.493	0	TSA: Mytilus galloprovincialis NORM_MGT_c24624 mRNA sequence	---NA---
Mgalloreinf_contig_666	-4.49138	0.00908395	TSA: Mytilus galloprovincialis NORM_MGT_c24101 mRNA sequence	ITA1_DROMERecName: Full=Integrin alpha-PS1; AltName: Full=Position-specific antigen subunit alpha-1; AltName: Full=Protein multiple edematous wings; Contains: RecName: Full=Integrin alpha-PS1 heavy chain; Contains: RecName: Full=Integrin alpha-PS1 light chain; Flags: Precursor
Mgalloreinf_contig_11851	-4.48207	7.20801e-06	TSA: Mytilus galloprovincialis NORM_MGC_c13008 mRNA sequence	COMA1_HUMANRecName: Full=Collagen alpha-1(XXII) chain; Flags: Precursor
Mgalloreinf_contig_749	-4.47964	0	PREDICTED: Crassostrea gigas peroxidasin (LOC105337122), transcript variant X1, mRNA	PXDN_XENTRRecName: Full=Peroxidasin; Flags: Precursor
Mgalloreinf_contig_19045	-4.46055	1.80621e-05	TSA: Mytilus galloprovincialis NORM_MGT_c7888 mRNA sequence	HIP_MYTEDRecName: Full=Heavy metal-binding protein HIP
Mgalloreinf_contig_56347	-4.45988	8.40336e-10	TSA: Mytilus galloprovincialis NORM_MGT_c4907 mRNA sequence	HPRT_MERUNRecName: Full=Hypoxanthine-guanine phosphoribosyltransferase; Short=HGPRT; Short=HGPRTase
Mgalloreinf_contig_15650	-4.43301	8.19327e-09	PREDICTED: Octopus bimaculoides peroxidasin homolog (LOC106877351), mRNA	PXDNL_HUMANRecName: Full=Peroxidasin-like protein; AltName: Full=Cardiac peroxidase; AltName: Full=Vascular peroxidase 2; AltName: Full=polysomal ribonuclease 1; Short=PRM1; Flags: Precursor
Mgalloreinf_contig_14781	-4.38253	5.10204e-10	TSA: Mytilus galloprovincialis NORM_MGT_c6578 mRNA sequence	BIR7A_XENLARecName: Full=Baculoviral IAP repeat-containing protein 7-A; AltName: Full=E3 ubiquitin-protein ligase EIAP-A; AltName: Full=Embryonic/Egg IAP; Short=xEIAP/XLX; AltName: Full=Inhibitor of apoptosis-like protein; Short=IAP-like protein; AltName: Full=RING-type E3 ubiquitin transferase EIAP-A; AltName: Full=XIAP homolog XLX; Short=XLX
Mgalloreinf_contig_3855	-4.37851	0	PREDICTED: Crassostrea gigas protein hunchback (LOC105330515), transcript variant X4, mRNA	HUNB_BOMMORecName: Full=Protein hunchback
Mgalloreinf_contig_63534	-4.36414	0	TSA: Mytilus galloprovincialis NORM_MGT_c3300 mRNA sequence	TITIN_HUMANRecName: Full=Titin; AltName: Full=Connectin; AltName: Full=Rhabdomyosarcoma antigen MU-RMS-40.14
Mgalloreinf_contig_1508	-4.36226	0.00788867	TSA: Ruditapes philippinarum Locus_7361.Ruphgonad mRNA sequence	ADA2B_DANRERecName: Full=Alpha-2B adrenergic receptor; AltName: Full=Alpha-2B adrenoreceptor; Short=Alpha-2B adrenoceptor; Short=Alpha-2BAR
Mgalloreinf_contig_19792	-4.36136	4.93547e-07	TSA: Mytilus edulis, clone 20100630_2550 length=874 numreads=81, mRNA sequence	---NA---
Mgalloreinf_contig_7780	-4.34385	6.0024e-11	TSA: Mytilus galloprovincialis NORM_MGC_c3460 mRNA sequence	ITA1_DROMERecName: Full=Integrin alpha-PS1; AltName: Full=Position-specific antigen subunit alpha-1; AltName: Full=Protein multiple edematous wings; Contains: RecName: Full=Integrin alpha-PS1 heavy chain; Contains: RecName: Full=Integrin alpha-PS1 light chain; Flags: Precursor
Mgalloreinf_contig_10750	-4.34246	0	TSA: Mytilus galloprovincialis NORM_MGT_c9112 mRNA sequence	---NA---
Mgalloreinf_contig_4015	-4.33317	0	TSA: Mytilus galloprovincialis NORM_MGC_c16351 mRNA sequence	LRP8_MOUSERecName: Full=Low-density lipoprotein receptor-related protein 8; Short=LRP-8; AltName: Full=Apolipoprotein E receptor 2; Flags: Precursor
Mgalloreinf_contig_5474	-4.28419	0.00555856	TSA: Meretrix meretrix Contig30599.Meme mRNA sequence	PAPSS_URECARecName: Full=Bifunctional 3'-phosphoadenosine 5'-phosphosulfate synthase; Short=PAPS synthase; Short=PAPSS; AltName: Full=Sulfurylase kinase; Short=SK; Includes: RecName: Full=Sulfate adenylyltransferase; AltName: Full=ATP-sulfurylase; AltName: Full=Sulfate adenylate transferase; Short=SAT; Includes: RecName: Full=Adenylyl-sulfate kinase; AltName: Full=3'-phosphoadenosine-5'-phosphosu…
Mgalloreinf_contig_104738	-4.24344	0.0150216	TSA: Mytilus edulis, clone 20100630_3535 length=1645 numreads=18, mRNA sequence	---NA---
Mgalloreinf_contig_1113	-4.24344	0.0150216	Mytilus galloprovincialis galectin 1 mRNA, complete cds	LEG4_HUMANRecName: Full=Galectin-4; Short=Gal-4; AltName: Full=Antigen NY-CO-27; AltName: Full=L-36 lactose-binding protein; Short=L36LBP; AltName: Full=Lactose-binding lectin 4
Mgalloreinf_contig_148408	-4.21922	1.86675e-08	TSA: Mytilus galloprovincialis NORM_MGC_c7912 mRNA sequence	---NA---
Mgalloreinf_contig_11655	-4.20803	3.36134e-09	TSA: Mytilus galloprovincialis NORM_MGT_c11391 mRNA sequence	S27A5_MOUSERecName: Full=Bile acyl-CoA synthetase; Short=BACS; AltName: Full=Bile acid-CoA ligase; Short=BA-CoA ligase; Short=BAL; AltName: Full=Cholate--CoA ligase; AltName: Full=Fatty acid transport protein 5; Short=FATP-5; AltName: Full=Solute carrier family 27 member 5; AltName: Full=Very long-chain acyl-CoA synthetase-related protein; Short=VLACS-related; Short=VLACSR
Mgalloreinf_contig_39795	-4.11625	0.00346033	TSA: Mytilus galloprovincialis NORM_MGT_c16551 mRNA sequence	---NA---
Mgalloreinf_contig_60751	-4.11075	0	TSA: Mytilus galloprovincialis NORM_MGT_c17457 mRNA sequence	---NA---
Mgalloreinf_contig_2990	-4.10997	0.000445618	TSA: Placopecten magellanicus Pmagell_eye_g15205t00001 mRNA sequence	---NA---
Mgalloreinf_contig_62100	-4.09273	0	TSA: Mytilus galloprovincialis NORM_MGT_c19761 mRNA sequence	---NA---
Mgalloreinf_contig_13804	-4.07914	0	TSA: Mytilus galloprovincialis NORM_MGT_c8525 mRNA sequence	OX1R_HUMANRecName: Full=Orexin receptor type 1; Short=Ox-1-R; Short=Ox1-R; Short=Ox1R; AltName: Full=Hypocretin receptor type 1
Mgalloreinf_contig_57351	-4.05897	0.0201694	TSA: Mytilus galloprovincialis NORM_MGC_c4703 mRNA sequence	---NA---
Mgalloreinf_contig_6875	-4.05462	2.03031e-06	Lottia gigantea hypothetical protein partial mRNA	MFSD1_MOUSERecName: Full=Major facilitator superfamily domain-containing protein 1
Mgalloreinf_contig_51	-4.03098	1.28811e-07	TSA: Mytilus galloprovincialis NORM_MGT_c15570 mRNA sequence	ARHG4_HUMANRecName: Full=Rho guanine nucleotide exchange factor 4; AltName: Full=APC-stimulated guanine nucleotide exchange factor 1; Short=Asef; Short=Asef1
Mgalloreinf_contig_50559	-4.02745	0.00305216	TSA: Mytilus edulis, clone 20100630_38738 length=1939 numreads=77, mRNA sequence	HS12A_HUMANRecName: Full=Heat shock 70 kDa protein 12A
Mgalloreinf_contig_5123	-4.01643	1.20048e-10	PREDICTED: Octopus bimaculoides stabilin-2-like (LOC106871609), mRNA	STAB2_HUMANRecName: Full=Stabilin-2; AltName: Full=FAS1 EGF-like and X-link domain-containing adhesion molecule 2; AltName: Full=Fasciclin, EGF-like, laminin-type EGF-like and link domain-containing scavenger receptor 2; Short=FEEL-2; AltName: Full=Hyaluronan receptor for endocytosis; Contains: RecName: Full=190 kDa form stabilin-2; AltName: Full=190 kDa hyaluronan receptor for endocytosis; Flags…
Mgalloreinf_contig_23494	-4.00841	0.00176815	PREDICTED: Crassostrea gigas thyrotropin-releasing hormone receptor (LOC105332602), mRNA	C5AR1_MOUSERecName: Full=C5a anaphylatoxin chemotactic receptor 1; AltName: Full=C5a anaphylatoxin chemotactic receptor; Short=C5a-R; Short=C5aR; AltName: CD_antigen=CD88
Mgalloreinf_contig_8177	-4.00607	0	TSA: Mytilus galloprovincialis NORM_MGT_c8743 mRNA sequence	GPR83_CANFARecName: Full=Probable G-protein coupled receptor 83; AltName: Full=Glucocorticoid-induced receptor; Flags: Precursor
Mgalloreinf_contig_20785	-3.99986	0.0142214	TSA: Mytilus galloprovincialis NORM_MGT_c17354 mRNA sequence	---NA---
Mgalloreinf_contig_93151	-3.99923	0.000139119	Mytilus galloprovincialis toll-like receptor R precursor, mRNA, complete cds	SLIT_DROMERecName: Full=Protein slit; Short=dSlit; Contains: RecName: Full=Protein slit N-product; Contains: RecName: Full=Protein slit C-product; Flags: Precursor
Mgalloreinf_contig_647	-3.9853	0	TSA: Mytilus galloprovincialis NORM_MGC_c15236 mRNA sequence	---NA---
Mgalloreinf_contig_728	-3.98033	0.00812559	Lottia gigantea hypothetical protein partial mRNA	FAT2_MOUSERecName: Full=Protocadherin Fat 2; AltName: Full=FAT tumor suppressor homolog 2; Flags: Precursor
Mgalloreinf_contig_3057	-3.97019	0	PREDICTED: Aplysia californica SPRY domain-containing SOCS box protein 3-like (LOC101849228), mRNA	SPSB3_XENLARecName: Full=SPRY domain-containing SOCS box protein 3; Short=SSB-3
Mgalloreinf_contig_16207	-3.95445	0	TSA: Mytilus galloprovincialis NORM_MGT_c14139 mRNA sequence	NOTC2_HUMANRecName: Full=Neurogenic locus notch homolog protein 2; Short=Notch 2; Short=hN2; Contains: RecName: Full=Notch 2 extracellular truncation; Short=N2ECD; Contains: RecName: Full=Notch 2 intracellular domain; Short=N2ICD; Flags: Precursor
Mgalloreinf_contig_36	-3.94645	0	TSA: Crassostrea angulata SeqIndex108725.ca mRNA sequence	---NA---
Mgalloreinf_contig_10957	-3.92111	3.0012e-11	PREDICTED: Crassostrea gigas protein giant (LOC105320853), transcript variant X1, mRNA	CES2_CAEELRecName: Full=Cell death specification protein 2
Mgalloreinf_contig_145842	-3.88683	0	TSA: Crepidula fornicata 6403.Cfedg, mRNA sequence	---NA---
Mgalloreinf_contig_23368	-3.85698	0.000232232	PREDICTED: Crassostrea gigas tyrosine-protein kinase PR2 (LOC105318054), transcript variant X1, mRNA	---NA---
Mgalloreinf_contig_32128	-3.83205	0.00172147	TSA: Meretrix meretrix Contig21496.Meme mRNA sequence	---NA---
Mgalloreinf_contig_5420	-3.82028	3.90156e-10	TSA: Mytilus galloprovincialis NORM_MGT_c24481 mRNA sequence	---NA---
Mgalloreinf_contig_1629	-3.81346	0	TSA: Mytilus galloprovincialis NORM_MGC_c29 mRNA sequence	SRBP1_MOUSERecName: Full=Sterol regulatory element-binding protein 1; Short=SREBP-1; AltName: Full=Sterol regulatory element-binding transcription factor 1; Contains: RecName: Full=Processed sterol regulatory element-binding protein 1
Mgalloreinf_contig_17829	-3.78367	0	TSA: Mytilus galloprovincialis NORM_MGT_c20102 mRNA sequence	---NA---
Mgalloreinf_contig_1804	-3.73685	5.91026e-07	PREDICTED: Biomphalaria glabrata putative molluscan insulin-related peptide(s) receptor (LOC106052721), mRNA	---NA---
Mgalloreinf_contig_20475	-3.73462	0.00110899	TSA: Meretrix meretrix Contig23650.Meme mRNA sequence	LRIG3_HUMANRecName: Full=Leucine-rich repeats and immunoglobulin-like domains protein 3; Short=LIG-3; Flags: Precursor
Mgalloreinf_contig_1012	-3.71429	5.77515e-06	TSA: Mytilus galloprovincialis NORM_MGT_c12041 mRNA sequence	---NA---
Mgalloreinf_contig_5824	-3.70795	5.03027e-05	TSA: Mytilus galloprovincialis NORM_MGT_c10784 mRNA sequence	---NA---
Mgalloreinf_contig_58872	-3.70337	0	Mytilus galloprovincialis nacre apextrin-like protein 1 mRNA, complete cds	---NA---
Mgalloreinf_contig_51532	-3.65505	0	TSA: Mytilus galloprovincialis NORM_MGT_c10546 mRNA sequence	---NA---
Mgalloreinf_contig_1114	-3.62079	3.96158e-09	TSA: Mytilus galloprovincialis NORM_MGC_c6069 mRNA sequence	ANK1_MOUSERecName: Full=Ankyrin-1; Short=ANK-1; AltName: Full=Erythrocyte ankyrin
Mgalloreinf_contig_16280	-3.62029	6.83743e-05	TSA: Mytilus galloprovincialis NORM_MGC_c8579 mRNA sequence	---NA---
Mgalloreinf_contig_17525	-3.61763	1.55563e-05	TSA: Mytilus galloprovincialis NORM_MGC_c615 mRNA sequence	---NA---
Mgalloreinf_contig_41144	-3.61609	5.92953e-06	TSA: Mytilus edulis, clone 20100630_8116 length=2251 numreads=38, mRNA sequence	---NA---
Mgalloreinf_contig_16575	-3.60231	0.00315824	TSA: Mytilus galloprovincialis NORM_MGT_c4639 mRNA sequence	BCAR1_MOUSERecName: Full=Breast cancer anti-estrogen resistance protein 1; AltName: Full=CRK-associated substrate; AltName: Full=p130cas
Mgalloreinf_contig_108494	-3.577	0.000794554	TSA: Mytilus edulis, clone 20100630_4436 length=1170 numreads=15, mRNA sequence	---NA---
Mgalloreinf_contig_21101	-3.57541	0.00668948	TSA: Mytilus galloprovincialis NORM_MGC_c7730 mRNA sequence	CRFR2_RATRecName: Full=Corticotropin-releasing factor receptor 2; Short=CRF-R-2; Short=CRF-R2; Short=CRFR-2; AltName: Full=Corticotropin-releasing hormone receptor 2; Short=CRH-R-2; Short=CRH-R2
Mgalloreinf_contig_325	-3.57206	6.0024e-11	TSA: Mytilus galloprovincialis NORM_MGT_c24606 mRNA sequence	---NA---
Mgalloreinf_contig_3070	-3.55628	0.000207836	TSA: Lymnaea stagnalis mRNA, contig: LymstCNS_TSA_76, mRNA sequence	---NA---
Mgalloreinf_contig_31676	-3.54959	0	TSA: Ruditapes philippinarum Locus_8115.Ruphgonad mRNA sequence	CUBN_RATRecName: Full=Cubilin; AltName: Full=460 kDa receptor; AltName: Full=Glycoprotein 280; Short=gp280; AltName: Full=Intrinsic factor-cobalamin receptor; AltName: Full=Intrinsic factor-vitamin B12 receptor; Flags: Precursor
Mgalloreinf_contig_34004	-3.53918	6.5066e-08	TSA: Mytilus galloprovincialis NORM_MGC_c3327 mRNA sequence	BAZ2B_CHICKRecName: Full=Bromodomain adjacent to zinc finger domain protein 2B; AltName: Full=Extracellular matrix protein F22
Mgalloreinf_contig_9765	-3.53297	0.00042498	TSA: Mytilus galloprovincialis NORM_MGT_c20703 mRNA sequence	SFXN1_PIGRecName: Full=Sideroflexin-1
Mgalloreinf_contig_10913	-3.52338	3.0012e-11	Mytilus galloprovincialis toll-like receptor b mRNA, complete cds	TOLL6_DROMERecName: Full=Toll-like receptor 6; Flags: Precursor
Mgalloreinf_contig_928	-3.5149	0.0307663	TSA: Mytilus galloprovincialis NORM_MGT_c13583 mRNA sequence	---NA---
Mgalloreinf_contig_5544	-3.50707	0	TSA: Mytilus galloprovincialis NORM_MGT_c6132 mRNA sequence	CBS_MOUSERecName: Full=Cystathionine beta-synthase; AltName: Full=Beta-thionase; AltName: Full=Serine sulfhydrase
Mgalloreinf_contig_36357	-3.50462	5.56993e-07	TSA: Mytilus galloprovincialis NORM_MGT_c6776 mRNA sequence	BTBD1_MOUSERecName: Full=BTB/POZ domain-containing protein 1; AltName: Full=Glucose signal-repressing protein
Mgalloreinf_contig_30330	-3.50109	6.0024e-11	TSA: Mytilus edulis, clone 20100630_24380 length=1728 numreads=20, mRNA sequence	NETR_PANTRRecName: Full=Neurotrypsin; AltName: Full=Serine protease 12; Flags: Precursor
Mgalloreinf_contig_6836	-3.50071	0	TSA: Mytilus galloprovincialis NORM_MGT_c6353 mRNA sequence	GASR_BOVINRecName: Full=Gastrin/cholecystokinin type B receptor; Short=CCK-B receptor; Short=CCK-BR; AltName: Full=Cholecystokinin-2 receptor; Short=CCK2-R
Mgalloreinf_contig_52935	-3.4997	0.00427126	TSA: Mytilus galloprovincialis NORM_MGT_c4365 mRNA sequence	DLG5_HUMANRecName: Full=Disks large homolog 5; AltName: Full=Discs large protein P-dlg; AltName: Full=Placenta and prostate DLG
Mgalloreinf_contig_14870	-3.49301	7.503e-10	TSA: Villosa lienosa Contig7009.Vilimmg mRNA sequence	HDAC4_CHICKRecName: Full=Histone deacetylase 4; Short=HD4
Mgalloreinf_contig_1769	-3.49298	0.0126185	TSA: Mytilus galloprovincialis NORM_MGT_c19767 mRNA sequence	---NA---
Mgalloreinf_contig_53	-3.48383	0	TSA: Mytilus galloprovincialis NORM_MGC_c443 mRNA sequence	TIS1_DROMERecName: Full=Protein TIS11; AltName: Full=dTIS11
Mgalloreinf_contig_2180	-3.47054	0	TSA: Mytilus galloprovincialis NORM_MGC_c1772 mRNA sequence	SPRL1_HUMANRecName: Full=SPARC-like protein 1; AltName: Full=High endothelial venule protein; Short=Hevin; AltName: Full=MAST 9; Flags: Precursor
Mgalloreinf_contig_65206	-3.46962	0.000469017	TSA: Lymnaea stagnalis mRNA, contig: LymstCNS_TSA_13951, mRNA sequence	---NA---
Mgalloreinf_contig_17307	-3.45396	0	TSA: Mytilus galloprovincialis NORM_MGT_c1507 mRNA sequence	YAP1_CHICKRecName: Full=Transcriptional coactivator YAP1; Short=Yes-associated protein 1; AltName: Full=65 kDa Yes-associated protein; Short=YAP65; AltName: Full=Protein yorkie homolog
Mgalloreinf_contig_12458	-3.45343	0.00379949	TSA: Mytilus galloprovincialis NORM_MGC_c9229 mRNA sequence	---NA---
Mgalloreinf_contig_56422	-3.44795	0.000575036	PREDICTED: Crassostrea gigas zinc finger protein 608 (LOC105346957), transcript variant X1, mRNA	---NA---
Mgalloreinf_contig_53368	-3.44355	0.0111588	TSA: Mytilus galloprovincialis NORM_MGT_c17070 mRNA sequence	---NA---
Mgalloreinf_contig_4372	-3.4209	0	TSA: Mytilus galloprovincialis NORM_MGC_c2065 mRNA sequence	---NA---
Mgalloreinf_contig_3709	-3.40574	8.48169e-07	TSA: Mytilus galloprovincialis NORM_MGT_c16059 mRNA sequence	STAR5_MOUSERecName: Full=StAR-related lipid transfer protein 5; AltName: Full=START domain-containing protein 5; Short=StARD5
Mgalloreinf_contig_1230	-3.39597	6.31863e-05	TSA: Mytilus edulis, clone 20100630_3204 length=3010 numreads=68, mRNA sequence	ANK1_HUMANRecName: Full=Ankyrin-1; Short=ANK-1; AltName: Full=Ankyrin-R; AltName: Full=Erythrocyte ankyrin
Mgalloreinf_contig_387	-3.39429	0	PREDICTED: Crassostrea gigas sodium-coupled monocarboxylate transporter 1 (LOC105317404), mRNA	SC5A6_HUMANRecName: Full=Sodium-dependent multivitamin transporter; Short=Na(+)-dependent multivitamin transporter; AltName: Full=Solute carrier family 5 member 6
Mgalloreinf_contig_621	-3.37673	0	TSA: Mytilus galloprovincialis NORM_MGC_c2065 mRNA sequence	---NA---
Mgalloreinf_contig_25855	-3.3721	0.0121866	TSA: Mytilus galloprovincialis NORM_MGT_c574 mRNA sequence	---NA---
Mgalloreinf_contig_27745	-3.35561	0.0364621	TSA: Mytilus galloprovincialis NORM_MGT_c21629 mRNA sequence	---NA---
Mgalloreinf_contig_1536	-3.34474	3.0012e-11	Mytilus galloprovincialis fibrinogen-related protein 9 mRNA, complete cds	TENR_CHICKRecName: Full=Tenascin-R; Short=TN-R; AltName: Full=Restrictin; Flags: Precursor
Mgalloreinf_contig_9597	-3.3398	1.64166e-08	PREDICTED: Crassostrea gigas wnt inhibitory factor 1 (LOC105322045), transcript variant X1, mRNA	---NA---
Mgalloreinf_contig_2162	-3.33947	0	TSA: Villosa lienosa Contig26995.Vilimmg mRNA sequence	GXN2_ACRMIRecName: Full=Galaxin-2; Flags: Precursor
Mgalloreinf_contig_6755	-3.3377	0.0259678	TSA: Mytilus galloprovincialis NORM_MGT_c623 mRNA sequence	NUPR1_RATRecName: Full=Nuclear protein 1; AltName: Full=Candidate of metastasis 1; AltName: Full=Nuclear transcriptional regulator protein 1; AltName: Full=Protein p8
Mgalloreinf_contig_10892	-3.33678	0	Ostrea edulis clone C9-0711J_4960 alpha 3 type VI collagen precursor, mRNA, partial cds	ITA1_CHICKRecName: Full=Integrin alpha-1; AltName: Full=Laminin and collagen receptor; AltName: Full=VLA-1
Mgalloreinf_contig_27248	-3.3319	0.00269009	TSA: Mytilus galloprovincialis NORM_MGT_c24481 mRNA sequence	---NA---
Mgalloreinf_contig_18802	-3.33179	0	TSA: Mytilus galloprovincialis NORM_MGT_c5396 mRNA sequence	FZD4_HUMANRecName: Full=Frizzled-4; Short=Fz-4; Short=hFz4; AltName: Full=FzE4; AltName: CD_antigen=CD344; Flags: Precursor
Mgalloreinf_contig_655	-3.3226	0.000139467	TSA: Mytilus galloprovincialis NORM_MGT_c12888 mRNA sequence	NFIL3_RATRecName: Full=Nuclear factor interleukin-3-regulated protein; AltName: Full=E4 promoter-binding protein 4
Mgalloreinf_contig_16945	-3.31795	0.00195762	TSA: Mytilus edulis, clone 20100630_24469 length=1245 numreads=140, mRNA sequence	---NA---
Mgalloreinf_contig_17674	-3.31236	0	TSA: Mytilus galloprovincialis NORM_MGC_c2418 mRNA sequence	MLRP2_ACRMIRecName: Full=MAM and LDL-receptor class A domain-containing protein 2; AltName: Full=Skeletal organic matrix MAM and LDL-receptor 2; Short=SOM MAM and LDL-receptor 2
Mgalloreinf_contig_68001	-3.29581	0	TSA: Mytilus galloprovincialis NORM_MGT_c3950 mRNA sequence	YAT7_RHOBLRecName: Full=ATP synthase subunits region ORF 7
Mgalloreinf_contig_2175	-3.28591	0.000207291	TSA: Ruditapes philippinarum Locus_20879.Ruphgonad mRNA sequence	---NA---
Mgalloreinf_contig_2715	-3.28282	9.0036e-11	Lottia gigantea hypothetical protein partial mRNA	GLB_APLKURecName: Full=Globin; AltName: Full=Myoglobin
Mgalloreinf_contig_428	-3.27749	0	TSA: Mytilus galloprovincialis NORM_MGT_c12848 mRNA sequence	---NA---
Mgalloreinf_contig_4623	-3.27526	0	TSA: Mytilus galloprovincialis NORM_MGC_c1745 mRNA sequence	---NA---
Mgalloreinf_contig_29604	-3.25451	0.00847789	PREDICTED: Crassostrea gigas cytochrome P450 2C8 (LOC105344043), mRNA	CP2C8_HUMANRecName: Full=Cytochrome P450 2C8; AltName: Full=CYPIIC8; AltName: Full=Cytochrome P450 IIC2; AltName: Full=Cytochrome P450 MP-12; AltName: Full=Cytochrome P450 MP-20; AltName: Full=Cytochrome P450 form 1; AltName: Full=S-mephenytoin 4-hydroxylase
Mgalloreinf_contig_1195	-3.24879	0	TSA: Mytilus galloprovincialis NORM_MGT_c11230 mRNA sequence	NPAS4_RATRecName: Full=Neuronal PAS domain-containing protein 4; Short=Neuronal PAS4; AltName: Full=HLH-PAS transcription factor NXF
Mgalloreinf_contig_509	-3.24504	6.74895e-06	TSA: Mytilus galloprovincialis NORM_MGT_c7428 mRNA sequence	---NA---
Mgalloreinf_contig_4548	-3.24172	0.00263077	PREDICTED: Crassostrea gigas solute carrier organic anion transporter family member 4C1 (LOC105319362), transcript variant X1, mRNA	SO4C1_RATRecName: Full=Solute carrier organic anion transporter family member 4C1; AltName: Full=Solute carrier family 21 member 20
Mgalloreinf_contig_4119	-3.23093	0	TSA: Lymnaea stagnalis mRNA, contig: LymstCNS_TSA_186, mRNA sequence	COEA1_CHICKRecName: Full=Collagen alpha-1(XIV) chain; AltName: Full=Undulin; Flags: Precursor
Mgalloreinf_contig_5110	-3.23059	3.62515e-05	PREDICTED: Crassostrea gigas sodium- and chloride-dependent GABA transporter 2 (LOC105347233), transcript variant X4, mRNA	---NA---
Mgalloreinf_contig_22555	-3.23051	1.70804e-05	TSA: Mytilus galloprovincialis NORM_MGT_c6935 mRNA sequence	TENS1_BOVINRecName: Full=Tensin-1
Mgalloreinf_contig_17331	-3.18611	0.000413251	Mytilus galloprovincialis D-octopine dehydrogenase (OcDH) mRNA, complete cds	OCDH_PECMARecName: Full=Octopine dehydrogenase; Short=OcDH
Mgalloreinf_contig_17809	-3.17971	0	TSA: Mytilus galloprovincialis NORM_MGC_c2005 mRNA sequence	SC6A7_MOUSERecName: Full=Sodium-dependent proline transporter; AltName: Full=Solute carrier family 6 member 7
Mgalloreinf_contig_9757	-3.17863	0.00484699	TSA: Mytilus galloprovincialis NORM_MGC_c824 mRNA sequence	CP17A_CHICKRecName: Full=Steroid 17-alpha-hydroxylase/17,20 lyase; AltName: Full=17-alpha-hydroxyprogesterone aldolase; AltName: Full=CYPXVII; AltName: Full=Cytochrome P450 17A1; AltName: Full=Cytochrome P450-C17; Short=Cytochrome P450c17
Mgalloreinf_contig_59056	-3.17842	0.000306396	TSA: Ruditapes philippinarum Locus_6683.Ruphgonad mRNA sequence	EBP2_MOUSERecName: Full=Probable rRNA-processing protein EBP2
Mgalloreinf_contig_1718	-3.17551	0.0113604	PREDICTED: Crassostrea gigas uncharacterized LOC105344256 (LOC105344256), transcript variant X1, mRNA	---NA---
Mgalloreinf_contig_10533	-3.1749	0	TSA: Mytilus galloprovincialis NORM_MGT_c15719 mRNA sequence	---NA---
Mgalloreinf_contig_46004	-3.16145	0	PREDICTED: Crassostrea gigas arylsulfatase B (LOC105325173), mRNA	ARSI_MOUSERecName: Full=Arylsulfatase I; Short=ASI; Flags: Precursor
Mgalloreinf_contig_1680	-3.14629	0	TSA: Mytilus galloprovincialis NORM_MGT_c7059 mRNA sequence	---NA---
Mgalloreinf_contig_10382	-3.13269	0	TSA: Mytilus galloprovincialis NORM_MGT_c6989 mRNA sequence	MOT5_MOUSERecName: Full=Monocarboxylate transporter 5; Short=MCT 5
Mgalloreinf_contig_24838	-3.12554	4.80192e-10	TSA: Mytilus galloprovincialis NORM_MGC_c640 mRNA sequence	IAP_GVCPMRecName: Full=Apoptosis inhibitor IAP
Mgalloreinf_contig_47123	-3.12433	0.0410637	PREDICTED: Crassostrea gigas bifunctional heparan sulfate N-deacetylase/N-sulfotransferase 4-like (LOC105332997), transcript variant X1, mRNA	NDST_DROMERecName: Full=Bifunctional heparan sulfate N-deacetylase/N-sulfotransferase; AltName: Full=Glucosaminyl N-deacetylase/N-sulfotransferase; AltName: Full=Sulfateless; Includes: RecName: Full=Heparan sulfate N-deacetylase; Includes: RecName: Full=Heparan sulfate N-sulfotransferase
Mgalloreinf_contig_18639	-3.10528	0	TSA: Mytilus galloprovincialis NORM_MGC_c6744 mRNA sequence	---NA---
Mgalloreinf_contig_1231	-3.09461	0	TSA: Mytilus galloprovincialis NORM_MGT_c7059 mRNA sequence	DLL4_HUMANRecName: Full=Delta-like protein 4; AltName: Full=Drosophila Delta homolog 4; Short=Delta4; Flags: Precursor
Mgalloreinf_contig_1705	-3.08761	0	TSA: Mytilus galloprovincialis NORM_MGT_c15278 mRNA sequence	MOT14_HUMANRecName: Full=Monocarboxylate transporter 14; Short=MCT 14; AltName: Full=Solute carrier family 16 member 14
Mgalloreinf_contig_2092	-3.07436	0	TSA: Octopus vulgaris NODE_118321_length_317_cov_11.041010 mRNA sequence	---NA---
Mgalloreinf_contig_28951	-3.07003	0.0444627	PREDICTED: Aplysia californica sterol regulatory element-binding protein 1-like (LOC101855197), mRNA	---NA---
Mgalloreinf_contig_2146	-3.06194	0	TSA: Mytilus galloprovincialis NORM_MGC_c238 mRNA sequence	SCD5_HUMANRecName: Full=Stearoyl-CoA desaturase 5; AltName: Full=Acyl-CoA-desaturase 4; AltName: Full=HSCD5; AltName: Full=Stearoyl-CoA 9-desaturase; AltName: Full=Stearoyl-CoA desaturase 2
Mgalloreinf_contig_19635	-3.04407	0.000126462	TSA: Mytilus edulis, clone 20100630_36285 length=1615 numreads=51, mRNA sequence	C1QL4_MOUSERecName: Full=Complement C1q-like protein 4; AltName: Full=C1q and tumor necrosis factor-related protein 11; Short=C1q/TNF-related protein 11; Short=C1qTNF11; Short=CTRP11; Flags: Precursor
Mgalloreinf_contig_3468	-3.03478	0	PREDICTED: Crassostrea gigas galactokinase-like (LOC105322218), mRNA	GALK1_HUMANRecName: Full=Galactokinase; AltName: Full=Galactose kinase
Mgalloreinf_contig_44	-3.03177	0	Mytilus coruscus arginine kinase-like protein-1 mRNA, complete cds	KARG_LIOJARecName: Full=Arginine kinase; Short=AK
Mgalloreinf_contig_2049	-3.03024	0	TSA: Mytilus edulis, clone 20100630_19683 length=4298 numreads=125, mRNA sequence	MP2K6_HUMANRecName: Full=Dual specificity mitogen-activated protein kinase kinase 6; Short=MAP kinase kinase 6; Short=MAPKK 6; AltName: Full=MAPK/ERK kinase 6; Short=MEK 6; AltName: Full=Stress-activated protein kinase kinase 3; Short=SAPK kinase 3; Short=SAPKK-3; Short=SAPKK3
Mgalloreinf_contig_5736	-3.0279	0	TSA: Ruditapes philippinarum isotig02448_isogroup00119 mRNA sequence	COCA1_CHICKRecName: Full=Collagen alpha-1(XII) chain; AltName: Full=Fibrochimerin; Flags: Precursor
Mgalloreinf_contig_26251	-3.02681	0.014571	TSA: Ruditapes philippinarum Locus_32645.Ruphgonad mRNA sequence	NR3AB_DANRERecName: Full=Neurexin-3a-beta; AltName: Full=Neurexin IIIb-beta; Contains: RecName: Full=Neurexin-3a-beta, soluble form; Contains: RecName: Full=Neurexin-3a-beta, C-terminal fragment; Short=NRXN3-CTF; Flags: Precursor
Mgalloreinf_contig_49325	-3.01835	0.00765615	TSA: Ruditapes philippinarum Locus_7959.Ruphgonad mRNA sequence	ANR52_DANRERecName: Full=Serine/threonine-protein phosphatase 6 regulatory ankyrin repeat subunit C; Short=PP6-ARS-C; Short=Serine/threonine-protein phosphatase 6 regulatory subunit ARS-C
Mgalloreinf_contig_175093	-3.00794	0.000537835	TSA: Placobranchus ocellatus 17058.Plocadult mRNA sequence	---NA---
Mgalloreinf_contig_11153	-3.00062	1.72626e-06	Mytilus galloprovincialis MytiLec 2 mRNA, complete cds	LEC_MYTGARecName: Full=Lectin; AltName: Full=MytiLec
Mgalloreinf_contig_19015	-2.98724	0	TSA: Mytilus galloprovincialis NORM_MGT_c12041 mRNA sequence	---NA---
Mgalloreinf_contig_2464	-2.98716	5.42957e-05	TSA: Villosa lienosa Contig29307.Vilimmg mRNA sequence	YAP1_DANRERecName: Full=Transcriptional coactivator YAP1; Short=Yes-associated protein 1; Short=zYAP; AltName: Full=Protein yorkie homolog; AltName: Full=Yes-associated protein YAP65 homolog
Mgalloreinf_contig_1988	-2.98594	0.0218559	TSA: Mytilus galloprovincialis NORM_MGC_c4674 mRNA sequence	---NA---
Mgalloreinf_contig_12122	-2.98487	1.20048e-10	TSA: Mytilus galloprovincialis NORM_MGT_c6070 mRNA sequence	ARHG4_HUMANRecName: Full=Rho guanine nucleotide exchange factor 4; AltName: Full=APC-stimulated guanine nucleotide exchange factor 1; Short=Asef; Short=Asef1
Mgalloreinf_contig_2593	-2.97838	6.90276e-10	TSA: Mytilus galloprovincialis NORM_MGT_c24057 mRNA sequence	---NA---
Mgalloreinf_contig_1200	-2.97325	0	TSA: Octopus vulgaris NODE_72025_length_494_cov_13.791498 mRNA sequence	---NA---
Mgalloreinf_contig_759	-2.96723	0	PREDICTED: Crassostrea gigas zinc finger SWIM domain-containing protein 6 (LOC105330309), mRNA	ZSWM6_MOUSERecName: Full=Zinc finger SWIM domain-containing protein 6
Mgalloreinf_contig_4376	-2.95382	2.62433e-05	TSA: Mytilus galloprovincialis NORM_MGC_c14910 mRNA sequence	---NA---
Mgalloreinf_contig_2176	-2.9494	0	TSA: Elysia timida contig10115.Eltiadult mRNA sequence	---NA---
Mgalloreinf_contig_10035	-2.94918	0	TSA: Mytilus galloprovincialis NORM_MGC_c640 mRNA sequence	IAP_GVCPMRecName: Full=Apoptosis inhibitor IAP
Mgalloreinf_contig_18638	-2.9485	7.85384e-07	TSA: Mytilus galloprovincialis NORM_MGT_c10393 mRNA sequence	---NA---
Mgalloreinf_contig_33669	-2.94385	5.43567e-05	PREDICTED: Crassostrea gigas 5-oxoprolinase (LOC105339426), transcript variant X2, mRNA	OPLA_HUMANRecName: Full=5-oxoprolinase; AltName: Full=5-oxo-L-prolinase; Short=5-OPase; AltName: Full=Pyroglutamase
Mgalloreinf_contig_25613	-2.943	0.0236232	TSA: Lymnaea stagnalis mRNA, contig: LymstCNS_TSA_10908, mRNA sequence	---NA---
Mgalloreinf_contig_4065	-2.92478	0.00057741	PREDICTED: Crassostrea gigas innexin unc-9 (LOC105321682), transcript variant X1, mRNA	UNC9_CAEELRecName: Full=Innexin unc-9; AltName: Full=Uncoordinated protein 9
Mgalloreinf_contig_4761	-2.92403	6.0024e-11	TSA: Villosa lienosa Contig24383.Vilimmg mRNA sequence	ST1B1_CHICKRecName: Full=Sulfotransferase family cytosolic 1B member 1; Short=ST1B1; Short=Sulfotransferase 1B1
Mgalloreinf_contig_13700	-2.91781	7.84778e-05	Meretrix meretrix phage lysozyme 1 mRNA, complete cds	---NA---
Mgalloreinf_contig_9748	-2.91242	1.19132e-05	TSA: Meretrix meretrix Contig3175.Meme mRNA sequence	SYDC_RATRecName: Full=Aspartate--tRNA ligase, cytoplasmic; AltName: Full=Aspartyl-tRNA synthetase; Short=AspRS
Mgalloreinf_contig_7967	-2.90463	0	TSA: Mytilus galloprovincialis NORM_MGC_c4349 mRNA sequence	NOGG2_DANRERecName: Full=Noggin-2; Flags: Precursor
Mgalloreinf_contig_172020	-2.89994	0.00973666	TSA: Meretrix meretrix Contig18402.Meme mRNA sequence	---NA---
Mgalloreinf_contig_36037	-2.89604	0.00153078	TSA: Alasmidonta varicosa UTP_var00595 mRNA sequence	HEPHL_ACRMIRecName: Full=Hephaestin-like protein; Flags: Precursor
Mgalloreinf_contig_250	-2.89518	4.36014e-07	TSA: Mytilus galloprovincialis NORM_MGT_c23223 mRNA sequence	---NA---
Mgalloreinf_contig_984	-2.88957	0	TSA: Mytilus galloprovincialis NORM_MGT_c22976 mRNA sequence	---NA---
Mgalloreinf_contig_8878	-2.88814	6.02572e-06	TSA: Mytilus galloprovincialis NORM_MGC_c13506 mRNA sequence	ANK1_HUMANRecName: Full=Ankyrin-1; Short=ANK-1; AltName: Full=Ankyrin-R; AltName: Full=Erythrocyte ankyrin
Mgalloreinf_contig_8918	-2.88004	0.00101983	TSA: Mytilus galloprovincialis NORM_MGT_c18949 mRNA sequence	SKI_XENLARecName: Full=Ski oncogene; AltName: Full=Proto-oncogene c-Ski
Mgalloreinf_contig_15502	-2.8774	9.28034e-06	TSA: Mytilus galloprovincialis NORM_MGT_c3714 mRNA sequence	SYDC_MOUSERecName: Full=Aspartate--tRNA ligase, cytoplasmic; AltName: Full=Aspartyl-tRNA synthetase; Short=AspRS
Mgalloreinf_contig_5201	-2.87687	2.61723e-06	TSA: Mytilus galloprovincialis NORM_MGC_c330 mRNA sequence	MEG11_MOUSERecName: Full=Multiple epidermal growth factor-like domains protein 11; Short=Multiple EGF-like domains protein 11; Flags: Precursor
Mgalloreinf_contig_3589	-2.86543	0	PREDICTED: Aplysia californica BTB/POZ domain-containing protein KCTD9-like (LOC101846408), mRNA	CCKAR_CANFARecName: Full=Cholecystokinin receptor type A; Short=CCK-A receptor; Short=CCK-AR; AltName: Full=Cholecystokinin-1 receptor; Short=CCK1-R
Mgalloreinf_contig_45957	-2.86492	0.00224455	PREDICTED: Crassostrea gigas scm-like with four MBT domains protein 1 (LOC105335458), mRNA	SMBT2_HUMANRecName: Full=Scm-like with four MBT domains protein 2; Short=Scm-like with 4 MBT domains protein 2
Mgalloreinf_contig_659	-2.86425	0	TSA: Mytilus galloprovincialis NORM_MGT_c7961 mRNA sequence	---NA---
Mgalloreinf_contig_32121	-2.86046	4.41176e-09	TSA: Mytilus galloprovincialis NORM_MGT_c2490 mRNA sequence	---NA---
Mgalloreinf_contig_63869	-2.85892	8.52941e-08	TSA: Mytilus galloprovincialis NORM_MGC_c1790 mRNA sequence	CHD1_CHICKRecName: Full=Chromodomain-helicase-DNA-binding protein 1; Short=CHD-1; AltName: Full=ATP-dependent helicase CHD1
Mgalloreinf_contig_2105	-2.8489	0.00368495	TSA: Mytilus galloprovincialis NORM_MGT_c9112 mRNA sequence	---NA---
Mgalloreinf_contig_47462	-2.84504	0.0335218	PREDICTED: Crassostrea gigas regulating synaptic membrane exocytosis protein 1 (LOC105326339), transcript variant X1, mRNA	RIMS2_RATRecName: Full=Regulating synaptic membrane exocytosis protein 2; AltName: Full=Rab-3-interacting molecule 2; Short=RIM 2
Mgalloreinf_contig_2413	-2.84415	0	Mytilus galloprovincialis D-octopine dehydrogenase (OcDH) mRNA, complete cds	ODH_HALDHRecName: Full=Opine dehydrogenase
Mgalloreinf_contig_5478	-2.84082	3.0012e-11	TSA: Mytilus galloprovincialis NORM_MGT_c4618 mRNA sequence	TOP1_CHLAERecName: Full=DNA topoisomerase 1; AltName: Full=DNA topoisomerase I
Mgalloreinf_contig_8325	-2.83824	0	TSA: Mytilus galloprovincialis NORM_MGT_c2015 mRNA sequence	RUVB2_XENLARecName: Full=RuvB-like 2; AltName: Full=Reptin
Mgalloreinf_contig_17536	-2.83594	5.20258e-06	PREDICTED: Crassostrea gigas uncharacterized LOC105339757 (LOC105339757), transcript variant X1, mRNA	---NA---
Mgalloreinf_contig_340	-2.83471	0	TSA: Mytilus galloprovincialis NORM_MGC_c529 mRNA sequence	BGH3_BOVINRecName: Full=Transforming growth factor-beta-induced protein ig-h3; Short=Beta ig-h3; AltName: Full=MP70; AltName: Full=MP78; Flags: Precursor
Mgalloreinf_contig_71480	-2.82622	0.0409022	TSA: Mytilus galloprovincialis NORM_MGT_c12936 mRNA sequence	---NA---
Mgalloreinf_contig_4529	-2.82343	4.03871e-07	TSA: Placopecten magellanicus Pmagell_eye_g19000t00001 mRNA sequence	---NA---
Mgalloreinf_contig_5308	-2.81969	3.0012e-11	TSA: Mytilus galloprovincialis NORM_MGC_c10456 mRNA sequence	RAPH1_HUMANRecName: Full=Ras-associated and pleckstrin homology domains-containing protein 1; Short=RAPH1; AltName: Full=Amyotrophic lateral sclerosis 2 chromosomal region candidate gene 18 protein; AltName: Full=Amyotrophic lateral sclerosis 2 chromosomal region candidate gene 9 protein; AltName: Full=Lamellipodin; AltName: Full=Proline-rich EVH1 ligand 2; Short=PREL-2; AltName: Full=Protein RMO1
Mgalloreinf_contig_55615	-2.81333	0.0137859	TSA: Ruditapes philippinarum isotig17515_isogroup05982 mRNA sequence	TECTA_MOUSERecName: Full=Alpha-tectorin; Flags: Precursor
Mgalloreinf_contig_213	-2.8043	1.12264e-05	TSA: Mytilus galloprovincialis NORM_MGT_c6578 mRNA sequence	BIR7A_XENLARecName: Full=Baculoviral IAP repeat-containing protein 7-A; AltName: Full=E3 ubiquitin-protein ligase EIAP-A; AltName: Full=Embryonic/Egg IAP; Short=xEIAP/XLX; AltName: Full=Inhibitor of apoptosis-like protein; Short=IAP-like protein; AltName: Full=RING-type E3 ubiquitin transferase EIAP-A; AltName: Full=XIAP homolog XLX; Short=XLX
Mgalloreinf_contig_9171	-2.79523	0.00129962	TSA: Mytilus galloprovincialis NORM_MGT_c11866 mRNA sequence	ZSWM8_HUMANRecName: Full=Zinc finger SWIM domain-containing protein 8
Mgalloreinf_contig_2617	-2.7935	1.69757e-06	TSA: Mytilus galloprovincialis NORM_MGT_c5831 mRNA sequence	---NA---
Mgalloreinf_contig_13471	-2.78597	9.51719e-06	TSA: Mytilus galloprovincialis NORM_MGT_c7522 mRNA sequence	RPF2_MOUSERecName: Full=Ribosome production factor 2 homolog; AltName: Full=Brix domain-containing protein 1; AltName: Full=Ribosome biogenesis protein RPF2 homolog
Mgalloreinf_contig_6423	-2.78394	3.62995e-07	Lottia gigantea hypothetical protein partial mRNA	UNC7_CAEELRecName: Full=Innexin unc-7; AltName: Full=Uncoordinated protein 7
Mgalloreinf_contig_18774	-2.7839	6.0024e-11	Mytilus galloprovincialis toll-like receptor b mRNA, complete cds	TOLL8_DROMERecName: Full=Toll-like receptor Tollo; AltName: Full=Toll-like receptor 8; Flags: Precursor
Mgalloreinf_contig_907	-2.78307	0	Lottia gigantea hypothetical protein partial mRNA	---NA---
Mgalloreinf_contig_812	-2.77744	3.0012e-11	TSA: Mytilus galloprovincialis NORM_MGC_c5305 mRNA sequence	SC6A5_HUMANRecName: Full=Sodium- and chloride-dependent glycine transporter 2; Short=GlyT-2; Short=GlyT2; AltName: Full=Solute carrier family 6 member 5
Mgalloreinf_contig_14620	-2.76222	0.0247216	PREDICTED: Biomphalaria glabrata uncharacterized LOC106070767 (LOC106070767), mRNA	---NA---
Mgalloreinf_contig_19568	-2.75378	5.37215e-06	TSA: Mytilus galloprovincialis NORM_MGT_c11163 mRNA sequence	MD13L_HUMANRecName: Full=Mediator of RNA polymerase II transcription subunit 13-like; AltName: Full=Mediator complex subunit 13-like; AltName: Full=Thyroid hormone receptor-associated protein 2; AltName: Full=Thyroid hormone receptor-associated protein complex 240 kDa component-like
Mgalloreinf_contig_3225	-2.7521	0	TSA: Villosa lienosa Contig2642.Vilimmg mRNA sequence	ATS3_HUMANRecName: Full=A disintegrin and metalloproteinase with thrombospondin motifs 3; Short=ADAM-TS 3; Short=ADAM-TS3; Short=ADAMTS-3; AltName: Full=Procollagen II N-proteinase; Short=PC II-NP; AltName: Full=Procollagen II amino propeptide-processing enzyme; Flags: Precursor
Mgalloreinf_contig_48951	-2.74465	0.00032757	TSA: Mytilus galloprovincialis NORM_MGC_c13499 mRNA sequence	---NA---
Mgalloreinf_contig_1235	-2.73418	4.52281e-08	TSA: Mytilus galloprovincialis NORM_MGT_c12354 mRNA sequence	LITAF_CHICKRecName: Full=Lipopolysaccharide-induced tumor necrosis factor-alpha factor homolog; Short=LPS-induced TNF-alpha factor homolog; AltName: Full=Small integral membrane protein of lysosome/late endosome
Mgalloreinf_contig_23780	-2.73375	0.00498831	TSA: Mytilus galloprovincialis NORM_MGT_c19260 mRNA sequence	---NA---
Mgalloreinf_contig_29997	-2.72111	0	TSA: Mytilus galloprovincialis NORM_MGT_c11954 mRNA sequence	---NA---
Mgalloreinf_contig_21522	-2.72038	0.000468905	TSA: Mytilus edulis, clone 20100630_64867 length=1141 numreads=10, mRNA sequence	NETR_MACMURecName: Full=Neurotrypsin; AltName: Full=Serine protease 12; Flags: Precursor
Mgalloreinf_contig_9429	-2.72002	6.39171e-06	TSA: Mytilus galloprovincialis NORM_MGT_c7183 mRNA sequence	---NA---
Mgalloreinf_contig_2754	-2.71849	0.000185122	PREDICTED: Crassostrea gigas small RNA 2'-O-methyltransferase (LOC105321056), transcript variant X1, mRNA	---NA---
Mgalloreinf_contig_847	-2.71442	6.0024e-11	PREDICTED: Biomphalaria glabrata protocadherin-like wing polarity protein stan (LOC106056600), partial mRNA	---NA---
Mgalloreinf_contig_9754	-2.71415	0	Bathymodiolus azoricus clone mussel_c37245 mRNA sequence	TAL1_CHICKRecName: Full=T-cell acute lymphocytic leukemia protein 1 homolog; Short=TAL-1; AltName: Full=Stem cell protein
Mgalloreinf_contig_311	-2.71101	0.00397067	Lottia gigantea hypothetical protein partial mRNA	E2AK3_HUMANRecName: Full=Eukaryotic translation initiation factor 2-alpha kinase 3; AltName: Full=PRKR-like endoplasmic reticulum kinase; AltName: Full=Pancreatic eIF2-alpha kinase; Short=HsPEK; Flags: Precursor
Mgalloreinf_contig_1297	-2.69706	0	TSA: Villosa lienosa Contig28748.Vilimmg mRNA sequence	---NA---
Mgalloreinf_contig_9025	-2.69689	6.42788e-06	TSA: Villosa lienosa Contig52265.Vilimmg mRNA sequence	FHL2_RATRecName: Full=Four and a half LIM domains protein 2; Short=FHL-2; AltName: Full=LIM domain protein DRAL; AltName: Full=Skeletal muscle LIM-protein 3; Short=SLIM-3
Mgalloreinf_contig_31536	-2.69314	1.95078e-09	TSA: Mytilus galloprovincialis NORM_MGT_c497 mRNA sequence	DLG5_MOUSERecName: Full=Disks large homolog 5
Mgalloreinf_contig_2887	-2.68681	0.00158176	PREDICTED: Crassostrea gigas zinc finger protein 27 (LOC105347368), transcript variant X1, mRNA	ZN674_HUMANRecName: Full=Zinc finger protein 674
Mgalloreinf_contig_4143	-2.68508	5.22914e-05	TSA: Mytilus galloprovincialis NORM_MGC_c4308 mRNA sequence	---NA---
Mgalloreinf_contig_26803	-2.68003	5.67227e-09	TSA: Mytilus galloprovincialis NORM_MGT_c2157 mRNA sequence	---NA---
Mgalloreinf_contig_40627	-2.66491	1.72302e-05	TSA: Mytilus galloprovincialis NORM_MGC_c8943 mRNA sequence	SYLC_HUMANRecName: Full=Leucine--tRNA ligase, cytoplasmic; AltName: Full=Leucyl-tRNA synthetase; Short=LeuRS
Mgalloreinf_contig_34047	-2.66296	0.00457792	TSA: Mytilus galloprovincialis NORM_MGT_c17354 mRNA sequence	---NA---
Mgalloreinf_contig_11117	-2.65629	8.12455e-07	TSA: Mytilus galloprovincialis NORM_MGT_c3714 mRNA sequence	SYDC_PONABRecName: Full=Aspartate--tRNA ligase, cytoplasmic; AltName: Full=Aspartyl-tRNA synthetase; Short=AspRS
Mgalloreinf_contig_4027	-2.6552	9.0036e-11	TSA: Ruditapes philippinarum Locus_5632.Ruphgonad mRNA sequence	---NA---
Mgalloreinf_contig_46715	-2.64785	4.13265e-08	TSA: Mytilus galloprovincialis NORM_MGC_c6545 mRNA sequence	RHG32_XENLARecName: Full=Rho GTPase-activating protein 32; AltName: Full=Rho-type GTPase-activating protein 32; AltName: Full=Rho/Cdc42/Rac GTPase-activating protein RICS
Mgalloreinf_contig_29392	-2.6472	2.09574e-07	PREDICTED: Octopus bimaculoides XK-related protein 4-like (LOC106875125), mRNA	---NA---
Mgalloreinf_contig_3562	-2.64674	0.000702272	TSA: Mytilus galloprovincialis NORM_MGT_c19034 mRNA sequence	---NA---
Mgalloreinf_contig_357	-2.64216	1.21639e-07	Lottia gigantea hypothetical protein mRNA	HR96_DROMERecName: Full=Nuclear hormone receptor HR96; Short=dHR96; AltName: Full=Nuclear receptor subfamily 1 group J member 1
Mgalloreinf_contig_18360	-2.64216	0.044399	TSA: Mytilus galloprovincialis NORM_MGC_c6049 mRNA sequence	PR2_DROMERecName: Full=Tyrosine-protein kinase PR2
Mgalloreinf_contig_26224	-2.64182	2.94118e-09	TSA: Mytilus galloprovincialis NORM_MGT_c1496 mRNA sequence	ZN609_HUMANRecName: Full=Zinc finger protein 609
Mgalloreinf_contig_554	-2.64043	0	TSA: Mytilus galloprovincialis NORM_MGC_c529 mRNA sequence	BGH3_RABITRecName: Full=Transforming growth factor-beta-induced protein ig-h3; Short=Beta ig-h3; AltName: Full=Kerato-epithelin; AltName: Full=RGD-containing collagen-associated protein; Short=RGD-CAP; Flags: Precursor
Mgalloreinf_contig_5488	-2.63719	0	Mytilus coruscus filamin-like protein-1 mRNA, complete cds	FLNA_HUMANRecName: Full=Filamin-A; Short=FLN-A; AltName: Full=Actin-binding protein 280; Short=ABP-280; AltName: Full=Alpha-filamin; AltName: Full=Endothelial actin-binding protein; AltName: Full=Filamin-1; AltName: Full=Non-muscle filamin
Mgalloreinf_contig_14205	-2.6366	0.0285629	TSA: Placobranchus ocellatus 2350.Plocadult mRNA sequence	---NA---
Mgalloreinf_contig_28697	-2.6342	3.90156e-10	PREDICTED: Aplysia californica uncharacterized LOC101846802 (LOC101846802), transcript variant X1, mRNA	HEPH_RATRecName: Full=Hephaestin; Flags: Precursor
Mgalloreinf_contig_10273	-2.6327	9.90396e-10	TSA: Villosa lienosa k50_1070751.Vilimmg mRNA sequence	HEPH_RATRecName: Full=Hephaestin; Flags: Precursor
Mgalloreinf_contig_2317	-2.62364	0	PREDICTED: Biomphalaria glabrata uncharacterized LOC106079784 (LOC106079784), mRNA	---NA---
Mgalloreinf_contig_2318	-2.61454	0	TSA: Mytilus galloprovincialis NORM_MGT_c4439 mRNA sequence	GASR_RABITRecName: Full=Gastrin/cholecystokinin type B receptor; Short=CCK-B receptor; Short=CCK-BR; AltName: Full=Cholecystokinin-2 receptor; Short=CCK2-R
Mgalloreinf_contig_42960	-2.61009	0.00468626	PREDICTED: Crassostrea gigas potassium channel subfamily T member 2 (LOC105341807), transcript variant X1, mRNA	KCNT1_CHICKRecName: Full=Potassium channel subfamily T member 1; AltName: Full=Sequence like a calcium-activated potassium channel subunit
Mgalloreinf_contig_6420	-2.6097	6.01794e-06	PREDICTED: Crassostrea gigas serine/threonine-protein phosphatase 6 regulatory ankyrin repeat subunit B (LOC105327145), mRNA	---NA---
Mgalloreinf_contig_22998	-2.60432	1.41759e-06	TSA: Mytilus galloprovincialis NORM_MGT_c6670 mRNA sequence	---NA---
Mgalloreinf_contig_7701	-2.60365	3.52341e-08	TSA: Lymnaea stagnalis mRNA, contig: LymstCNS_TSA_5693, mRNA sequence	---NA---
Mgalloreinf_contig_4608	-2.59731	0.00561347	TSA: Mytilus galloprovincialis NORM_MGT_c6656 mRNA sequence	DIAP2_DROMERecName: Full=Death-associated inhibitor of apoptosis 2; AltName: Full=Apoptosis 2 inhibitor; AltName: Full=IAP homolog A; AltName: Full=IAP-like protein; Short=ILP; Short=dILP; AltName: Full=Inhibitor of apoptosis 2
Mgalloreinf_contig_3180	-2.57743	3.0012e-11	TSA: Mytilus galloprovincialis NORM_MGC_c2835 mRNA sequence	GATA2_CHICKRecName: Full=GATA-binding factor 2; Short=GATA-2; AltName: Full=Transcription factor NF-E1b
Mgalloreinf_contig_7174	-2.57479	0	TSA: Mytilus galloprovincialis NORM_MGT_c13929 mRNA sequence	SSPO_RATRecName: Full=SCO-spondin; Flags: Precursor
Mgalloreinf_contig_12778	-2.5741	0.000337312	Pinctada fucata epidermal growth factor receptor mRNA, complete cds	ERBB4_MOUSERecName: Full=Receptor tyrosine-protein kinase erbB-4; AltName: Full=Proto-oncogene-like protein c-ErbB-4; Contains: RecName: Full=ERBB4 intracellular domain; Short=4ICD; Short=E4ICD; AltName: Full=s80HER4; Flags: Precursor
Mgalloreinf_contig_10815	-2.56664	0	TSA: Mytilus galloprovincialis NORM_MGC_c2139 mRNA sequence	---NA---
Mgalloreinf_contig_6746	-2.56252	2.52371e-07	TSA: Mytilus galloprovincialis NORM_MGC_c4396 mRNA sequence	---NA---
Mgalloreinf_contig_1887	-2.55908	0	Mytilus coruscus filamin-like protein-1 mRNA, complete cds	FLNA_DROMERecName: Full=Filamin-A; Short=FLN-A; AltName: Full=Actin-binding protein 280; Short=ABP-280; AltName: Full=Filamin-1; AltName: Full=Filamin1
Mgalloreinf_contig_11885	-2.5536	8.77384e-05	TSA: Placobranchus ocellatus 2824.Plocadult mRNA sequence	HEPH_HUMANRecName: Full=Hephaestin; Flags: Precursor
Mgalloreinf_contig_20632	-2.54616	0.011539	TSA: Mytilus galloprovincialis NORM_MGT_c17230 mRNA sequence	HDAC4_RATRecName: Full=Histone deacetylase 4; Short=HD4
Mgalloreinf_contig_1088	-2.53338	0.0138108	PREDICTED: Octopus bimaculoides uncharacterized LOC106873101 (LOC106873101), transcript variant X1, mRNA	---NA---
Mgalloreinf_contig_11591	-2.52563	1.037e-06	PREDICTED: Crassostrea gigas hematopoietically-expressed homeobox protein HHEX homolog (LOC105318945), mRNA	HHEX_PATMIRecName: Full=Hematopoietically-expressed homeobox protein HHEX homolog; Short=AmHEX; Short=Homeobox protein HEX; AltName: Full=HEX homeodomain transcription factor
Mgalloreinf_contig_1872	-2.5241	5.94237e-09	TSA: Mytilus galloprovincialis NORM_MGT_c6158 mRNA sequence	---NA---
Mgalloreinf_contig_29831	-2.51851	0.000707777	Lottia gigantea hypothetical protein mRNA	WDR36_HUMANRecName: Full=WD repeat-containing protein 36; AltName: Full=T-cell activation WD repeat-containing protein; Short=TA-WDRP
Mgalloreinf_contig_11673	-2.51762	0.000118774	PREDICTED: Crassostrea gigas uncharacterized LOC105340540 (LOC105340540), transcript variant X1, mRNA	---NA---
Mgalloreinf_contig_530	-2.51589	0	PREDICTED: Crassostrea gigas cholecystokinin receptor type A-like (LOC105349110), mRNA	CCKAR_XENLARecName: Full=Cholecystokinin receptor; AltName: Full=CCK-XLR
Mgalloreinf_contig_7974	-2.5147	0	TSA: Mytilus galloprovincialis NORM_MGT_c10697 mRNA sequence	ADH_SULACRecName: Full=NAD-dependent alcohol dehydrogenase
Mgalloreinf_contig_5371	-2.50984	3.44538e-08	TSA: Mytilus galloprovincialis NORM_MGT_c7546 mRNA sequence	---NA---
Mgalloreinf_contig_5473	-2.50803	0.00863959	TSA: Meretrix meretrix Contig30599.Meme mRNA sequence	PAPSS_URECARecName: Full=Bifunctional 3'-phosphoadenosine 5'-phosphosulfate synthase; Short=PAPS synthase; Short=PAPSS; AltName: Full=Sulfurylase kinase; Short=SK; Includes: RecName: Full=Sulfate adenylyltransferase; AltName: Full=ATP-sulfurylase; AltName: Full=Sulfate adenylate transferase; Short=SAT; Includes: RecName: Full=Adenylyl-sulfate kinase; AltName: Full=3'-phosphoadenosine-5'-phosphosu…
Mgalloreinf_contig_2344	-2.50154	1.26561e-07	Mytilus coruscus byssal protein-3 mRNA, complete cds	---NA---
Mgalloreinf_contig_3120	-2.49734	3.34934e-08	TSA: Mytilus galloprovincialis NORM_MGT_c5383 mRNA sequence	RHG07_CANFARecName: Full=Rho GTPase-activating protein 7; AltName: Full=Deleted in liver cancer 1 protein homolog; Short=DLC-1; AltName: Full=Rho-type GTPase-activating protein 7; AltName: Full=START domain-containing protein 12; Short=StARD12; AltName: Full=StAR-related lipid transfer protein 12
Mgalloreinf_contig_6406	-2.4972	9.83523e-07	TSA: Crepidula fornicata 24011.Cfedg, mRNA sequence	CNTP1_RATRecName: Full=Contactin-associated protein 1; Short=Caspr; Short=Caspr1; AltName: Full=Neurexin IV; AltName: Full=Neurexin-4; AltName: Full=Paranodin; AltName: Full=p190; Flags: Precursor
Mgalloreinf_contig_21500	-2.49596	0.000149309	TSA: Mytilus galloprovincialis NORM_MGT_c19765 mRNA sequence	---NA---
Mgalloreinf_contig_155655	-2.49557	0.0155584	TSA: Mytilus galloprovincialis NORM_MGT_c8188 mRNA sequence	---NA---
Mgalloreinf_contig_17859	-2.48734	0.00249998	TSA: Mytilus galloprovincialis NORM_MGT_c6935 mRNA sequence	TENS3_MOUSERecName: Full=Tensin-3; AltName: Full=Tensin-like SH2 domain-containing protein 1
Mgalloreinf_contig_16971	-2.4824	1.18547e-08	TSA: Mytilus galloprovincialis NORM_MGC_c13992 mRNA sequence	LIPB1_HUMANRecName: Full=Liprin-beta-1; AltName: Full=Protein tyrosine phosphatase receptor type f polypeptide-interacting protein-binding protein 1; Short=PTPRF-interacting protein-binding protein 1; AltName: Full=hSGT2
Mgalloreinf_contig_27336	-2.47798	4.88333e-05	PREDICTED: Crassostrea gigas uncharacterized LOC105330618 (LOC105330618), mRNA	---NA---
Mgalloreinf_contig_19388	-2.4768	0.0029625	TSA: Ruditapes philippinarum Locus_14649.Ruphgonad mRNA sequence	WDR12_IXOSCRecName: Full=Ribosome biogenesis protein WDR12 homolog
Mgalloreinf_contig_98441	-2.46855	1.5006e-09	TSA: Mytilus galloprovincialis NORM_MGT_c7267 mRNA sequence	---NA---
Mgalloreinf_contig_2890	-2.46505	0	Mytilus coruscus filamin-like protein-1 mRNA, complete cds	FLNC_HUMANRecName: Full=Filamin-C; Short=FLN-C; Short=FLNc; AltName: Full=ABP-280-like protein; AltName: Full=ABP-L; AltName: Full=Actin-binding-like protein; AltName: Full=Filamin-2; AltName: Full=Gamma-filamin
Mgalloreinf_contig_786	-2.46402	1.95378e-08	TSA: Mytilus galloprovincialis NORM_MGC_c8611 mRNA sequence	NOL10_XENLARecName: Full=Nucleolar protein 10
Mgalloreinf_contig_7126	-2.46338	0	TSA: Mytilus galloprovincialis NORM_MGT_c16240 mRNA sequence	ANR_EISFERecName: Full=Annetocin receptor
Mgalloreinf_contig_13427	-2.46226	3.0012e-11	Mytilus galloprovincialis filamin-like protein-1 mRNA, partial cds	FLNA_DROMERecName: Full=Filamin-A; Short=FLN-A; AltName: Full=Actin-binding protein 280; Short=ABP-280; AltName: Full=Filamin-1; AltName: Full=Filamin1
Mgalloreinf_contig_9170	-2.45406	0.00616004	PREDICTED: Crassostrea gigas sodium- and chloride-dependent GABA transporter ine (LOC105344109), transcript variant X1, mRNA	INE_DROMERecName: Full=Sodium- and chloride-dependent GABA transporter ine; AltName: Full=Protein inebriated; AltName: Full=Protein receptor oscillation A
Mgalloreinf_contig_22433	-2.45356	6.80507e-06	TSA: Mytilus galloprovincialis NORM_MGC_c9755 mRNA sequence	---NA---
Mgalloreinf_contig_16466	-2.45214	0.00107769	TSA: Villosa lienosa Contig589.Vilimmg mRNA sequence	---NA---
Mgalloreinf_contig_6692	-2.44586	0	TSA: Mytilus galloprovincialis NORM_MGT_c7673 mRNA sequence	IER5_MOUSERecName: Full=Immediate early response gene 5 protein
Mgalloreinf_contig_3381	-2.44558	3.53481e-07	TSA: Mytilus galloprovincialis NORM_MGT_c6390 mRNA sequence	MPEG1_BOVINRecName: Full=Macrophage-expressed gene 1 protein; Short=Macrophage gene 1 protein; Short=Mpg-1; Flags: Precursor
Mgalloreinf_contig_1371	-2.43561	1.02041e-09	TSA: Lymnaea stagnalis mRNA, contig: LymstCNS_TSA_2117, mRNA sequence	---NA---
Mgalloreinf_contig_4180	-2.43295	0	PREDICTED: Crassostrea gigas sodium- and chloride-dependent glycine transporter 2 (LOC105348926), mRNA	SC6A5_MOUSERecName: Full=Sodium- and chloride-dependent glycine transporter 2; Short=GlyT-2; Short=GlyT2; AltName: Full=Solute carrier family 6 member 5
Mgalloreinf_contig_1351	-2.42689	0	TSA: Mytilus galloprovincialis NORM_MGC_c6257 mRNA sequence	AT1B1_ARTSFRecName: Full=Sodium/potassium-transporting ATPase subunit beta; AltName: Full=Sodium/potassium-dependent ATPase beta subunit
Mgalloreinf_contig_367	-2.42469	0	TSA: Mytilus galloprovincialis NORM_MGT_c2549 mRNA sequence	SLC31_RATRecName: Full=Neutral and basic amino acid transport protein rBAT; AltName: Full=D2; AltName: Full=Solute carrier family 3 member 1; AltName: Full=b(0,+)-type amino acid transport protein; Short=NAA-TR
Mgalloreinf_contig_794	-2.42054	0	TSA: Mytilus galloprovincialis NORM_MGC_c5514 mRNA sequence	AOSL_PLEHORecName: Full=Allene oxide synthase-lipoxygenase protein; Includes: RecName: Full=Allene oxide synthase; AltName: Full=Hydroperoxidehydrase; Includes: RecName: Full=Arachidonate 8-lipoxygenase
Mgalloreinf_contig_8712	-2.41758	9.30372e-10	PREDICTED: Crassostrea gigas HHIP-like protein 2 (LOC105335659), transcript variant X1, mRNA	HIPL1_HUMANRecName: Full=HHIP-like protein 1; Flags: Precursor
Mgalloreinf_contig_7981	-2.41442	4.40186e-07	TSA: Mytilus galloprovincialis NORM_MGT_c1416 mRNA sequence	NOG2_MOUSERecName: Full=Nucleolar GTP-binding protein 2
Mgalloreinf_contig_11554	-2.40697	3.60144e-10	PREDICTED: Octopus bimaculoides serine-rich adhesin for platelets-like (LOC106881526), transcript variant X1, mRNA	---NA---
Mgalloreinf_contig_44038	-2.40481	0.0473265	TSA: Mytilus galloprovincialis NORM_MGT_c6297 mRNA sequence	---NA---
Mgalloreinf_contig_2421	-2.39894	6.5126e-07	TSA: Mytilus galloprovincialis NORM_MGC_c4308 mRNA sequence	---NA---
Mgalloreinf_contig_13752	-2.39828	0.0012348	TSA: Lymnaea stagnalis mRNA, contig: LymstCNS_TSA_1515, mRNA sequence	---NA---
Mgalloreinf_contig_7204	-2.39068	7.53301e-09	Lottia gigantea hypothetical protein partial mRNA	---NA---
Mgalloreinf_contig_2114	-2.38998	3.12638e-05	TSA: Ruditapes philippinarum Locus_50941.Ruphgonad mRNA sequence	---NA---
Mgalloreinf_contig_55205	-2.38868	0.0497681	TSA: Ruditapes philippinarum Locus_2966.Ruphgonad mRNA sequence	CHD1_MOUSERecName: Full=Chromodomain-helicase-DNA-binding protein 1; Short=CHD-1; AltName: Full=ATP-dependent helicase CHD1
Mgalloreinf_contig_1003	-2.38439	0	TSA: Crepidula fornicata 28736.Cfedg, mRNA sequence	---NA---
Mgalloreinf_contig_25177	-2.38038	6.92542e-06	TSA: Mytilus galloprovincialis NORM_MGT_c3994 mRNA sequence	---NA---
Mgalloreinf_contig_288	-2.3711	1.64856e-07	Mytilus galloprovincialis isolate Mg1_IDH_RACE isocitrate dehydrogenase mRNA, complete cds	IDHP_MACFARecName: Full=Isocitrate dehydrogenase
Mgalloreinf_contig_6091	-2.36387	0	TSA: Mytilus galloprovincialis NORM_MGT_c11829 mRNA sequence	---NA---
Mgalloreinf_contig_4142	-2.35952	0.0320419	TSA: Mytilus galloprovincialis NORM_MGC_c4308 mRNA sequence	---NA---
Mgalloreinf_contig_8308	-2.35456	1.5048e-07	Mytilus coruscus heparan sulfate proteoglycan-like protein-1 mRNA, complete cds	PGBM_HUMANRecName: Full=Basement membrane-specific heparan sulfate proteoglycan core protein; Short=HSPG; AltName: Full=Perlecan; Short=PLC; Contains: RecName: Full=Endorepellin; Contains: RecName: Full=LG3 peptide; Flags: Precursor
Mgalloreinf_contig_2151	-2.35365	3.0012e-11	TSA: Mytilus galloprovincialis NORM_MGC_c6342 mRNA sequence	Y381_RICFERecName: Full=Putative ankyrin repeat protein RF_0381
Mgalloreinf_contig_47678	-2.35156	0.0428843	TSA: Villosa lienosa Contig39543.Vilimmg mRNA sequence	SYNE1_MOUSERecName: Full=Nesprin-1; AltName: Full=Enaptin; AltName: Full=KASH domain-containing protein 1; Short=KASH1; AltName: Full=Myocyte nuclear envelope protein 1; Short=Myne-1; AltName: Full=Nuclear envelope spectrin repeat protein 1; AltName: Full=Synaptic nuclear envelope protein 1; Short=Syne-1
Mgalloreinf_contig_9392	-2.35087	0.000120997	TSA: Mytilus galloprovincialis NORM_MGT_c7183 mRNA sequence	---NA---
Mgalloreinf_contig_10722	-2.3494	8.69447e-08	TSA: Mytilus galloprovincialis NORM_MGC_c2275 mRNA sequence	SPB1_PONABRecName: Full=pre-rRNA processing protein FTSJ3; AltName: Full=2'-O-ribose RNA methyltransferase SPB1 homolog; AltName: Full=Protein ftsJ homolog 3; AltName: Full=Putative rRNA methyltransferase 3
Mgalloreinf_contig_8139	-2.34554	0.0336368	TSA: Placopecten magellanicus Pmagell_eye_g01636t00001 mRNA sequence	SPB1_HUMANRecName: Full=pre-rRNA processing protein FTSJ3; AltName: Full=2'-O-ribose RNA methyltransferase SPB1 homolog; AltName: Full=Protein ftsJ homolog 3; AltName: Full=Putative rRNA methyltransferase 3
Mgalloreinf_contig_110	-2.34433	3.0012e-11	Azumapecten farreri beta-catenin mRNA, complete cds	CTNB_URECARecName: Full=Catenin beta; AltName: Full=Beta-catenin
Mgalloreinf_contig_34164	-2.34151	0.00849853	TSA: Mytilus galloprovincialis NORM_MGT_c1676 mRNA sequence	BOP1_DANRERecName: Full=Ribosome biogenesis protein bop1; AltName: Full=Block of proliferation 1 protein
Mgalloreinf_contig_10437	-2.33866	0.00418528	TSA: Mytilus galloprovincialis NORM_MGT_c7217 mRNA sequence	---NA---
Mgalloreinf_contig_756	-2.33857	0	PREDICTED: Biomphalaria glabrata glutathione S-transferase 1-like (LOC106053427), partial mRNA	---NA---
Mgalloreinf_contig_384	-2.33671	6.11619e-05	TSA: Mytilus galloprovincialis NORM_MGT_c10372 mRNA sequence	CBX7_RATRecName: Full=Chromobox protein homolog 7
Mgalloreinf_contig_19269	-2.3224	0.0117559	PREDICTED: Crassostrea gigas potential E3 ubiquitin-protein ligase ariadne-2 (LOC105324792), mRNA	ARI2_DROMERecName: Full=Potential E3 ubiquitin-protein ligase ariadne-2; AltName: Full=Protein ariadne-2; Short=Ari-2; AltName: Full=RING-type E3 ubiquitin transferase ariadne-2
Mgalloreinf_contig_991	-2.3214	0	Mytilus coruscus filamin-like protein-1 mRNA, complete cds	FLNA_MOUSERecName: Full=Filamin-A; Short=FLN-A; AltName: Full=Actin-binding protein 280; Short=ABP-280; AltName: Full=Alpha-filamin; AltName: Full=Endothelial actin-binding protein; AltName: Full=Filamin-1; AltName: Full=Non-muscle filamin
Mgalloreinf_contig_17637	-2.31339	1.23427e-06	TSA: Mytilus galloprovincialis NORM_MGT_c1184 mRNA sequence	---NA---
Mgalloreinf_contig_7389	-2.29946	0	TSA: Mytilus galloprovincialis NORM_MGT_c18439 mRNA sequence	Y2124_NOSS1RecName: Full=Uncharacterized WD repeat-containing protein all2124
Mgalloreinf_contig_563	-2.29789	0	Mytilus coruscus filamin-like protein-1 mRNA, complete cds	FLNA_MOUSERecName: Full=Filamin-A; Short=FLN-A; AltName: Full=Actin-binding protein 280; Short=ABP-280; AltName: Full=Alpha-filamin; AltName: Full=Endothelial actin-binding protein; AltName: Full=Filamin-1; AltName: Full=Non-muscle filamin
Mgalloreinf_contig_82643	-2.2913	0	TSA: Lymnaea stagnalis mRNA, contig: LymstCNS_TSA_6608, mRNA sequence	---NA---
Mgalloreinf_contig_2795	-2.28828	0.000126868	TSA: Mytilus galloprovincialis NORM_MGT_c929 mRNA sequence	---NA---
Mgalloreinf_contig_10657	-2.28563	2.57899e-06	TSA: Mytilus galloprovincialis NORM_MGC_c11316 mRNA sequence	CTNB_URECARecName: Full=Catenin beta; AltName: Full=Beta-catenin
Mgalloreinf_contig_1006	-2.28337	3.0012e-11	TSA: Mytilus edulis, clone 20100630_43161 length=978 numreads=8, mRNA sequence	ANK3_MOUSERecName: Full=Ankyrin-3; Short=ANK-3; AltName: Full=Ankyrin-G
Mgalloreinf_contig_7617	-2.2826	0.000283754	Mytilus coruscus heparan sulfate proteoglycan-like protein-1 mRNA, complete cds	PGBM_HUMANRecName: Full=Basement membrane-specific heparan sulfate proteoglycan core protein; Short=HSPG; AltName: Full=Perlecan; Short=PLC; Contains: RecName: Full=Endorepellin; Contains: RecName: Full=LG3 peptide; Flags: Precursor
Mgalloreinf_contig_5340	-2.28259	1.80072e-10	TSA: Mytilus galloprovincialis NORM_MGT_c929 mRNA sequence	---NA---
Mgalloreinf_contig_1232	-2.2796	0.00352207	PREDICTED: Crassostrea gigas leucine--tRNA ligase, cytoplasmic (LOC105338434), mRNA	SYLC_MOUSERecName: Full=Leucine--tRNA ligase, cytoplasmic; AltName: Full=Leucyl-tRNA synthetase; Short=LeuRS
Mgalloreinf_contig_4252	-2.27539	3.0012e-10	TSA: Mytilus galloprovincialis NORM_MGC_c229 mRNA sequence	---NA---
Mgalloreinf_contig_3159	-2.26702	1.43787e-07	TSA: Lymnaea stagnalis mRNA, contig: LymstCNS_TSA_16991, mRNA sequence	---NA---
Mgalloreinf_contig_864	-2.26257	2.31993e-07	Mytilus galloprovincialis lysozyme mRNA, complete cds	LYS_CRAGIRecName: Full=Lysozyme; AltName: Full=1,4-beta-N-acetylmuramidase; AltName: Full=Invertebrate-type lysozyme; Flags: Precursor
Mgalloreinf_contig_8312	-2.25905	4.74189e-09	TSA: Mytilus galloprovincialis NORM_MGT_c4809 mRNA sequence	BCOR_MOUSERecName: Full=BCL-6 corepressor; Short=BCoR
Mgalloreinf_contig_1015	-2.25902	4.23169e-07	Mytilus galloprovincialis shell fibrous prismatic cathepsin-like protein 1 mRNA, partial cds	CATL_DROMERecName: Full=Cathepsin L; AltName: Full=Cysteine proteinase 1; Contains: RecName: Full=Cathepsin L heavy chain; Contains: RecName: Full=Cathepsin L light chain; Flags: Precursor
Mgalloreinf_contig_22834	-2.25806	0.0173948	TSA: Mytilus galloprovincialis NORM_MGC_c14831 mRNA sequence	NDRG3_PONABRecName: Full=Protein NDRG3; AltName: Full=N-myc downstream-regulated gene 3 protein
Mgalloreinf_contig_6125	-2.25435	0.00210245	PREDICTED: Crassostrea gigas protein WWC2 (LOC105328283), transcript variant X1, mRNA	WWC2_HUMANRecName: Full=Protein WWC2; AltName: Full=BH-3-only member B; AltName: Full=WW domain-containing protein 2
Mgalloreinf_contig_236826	-2.2543	1.29052e-08	TSA: Mytilus galloprovincialis NORM_MGT_c16260 mRNA sequence	---NA---
Mgalloreinf_contig_23781	-2.25057	6.3321e-05	TSA: Mytilus galloprovincialis NORM_MGT_c18250 mRNA sequence	---NA---
Mgalloreinf_contig_1957	-2.24599	0.0426706	PREDICTED: Crassostrea gigas arginine-glutamic acid dipeptide repeats protein (LOC105338734), transcript variant X3, mRNA	RERE_HUMANRecName: Full=Arginine-glutamic acid dipeptide repeats protein; AltName: Full=Atrophin-1-like protein; AltName: Full=Atrophin-1-related protein
Mgalloreinf_contig_5961	-2.24124	1.57989e-06	PREDICTED: Crassostrea gigas zinc finger homeobox protein 4 (LOC105321959), transcript variant X1, mRNA	---NA---
Mgalloreinf_contig_3512	-2.23236	0	TSA: Mytilus galloprovincialis NORM_MGC_c10609 mRNA sequence	---NA---
Mgalloreinf_contig_4864	-2.23138	0	TSA: Mytilus galloprovincialis NORM_MGT_c5934 mRNA sequence	PA24A_XENLARecName: Full=Cytosolic phospholipase A2; Short=cPLA2; AltName: Full=Phospholipase A2 group IVA; Includes: RecName: Full=Phospholipase A2; AltName: Full=Phosphatidylcholine 2-acylhydrolase; Includes: RecName: Full=Lysophospholipase
Mgalloreinf_contig_9285	-2.22769	0	TSA: Mytilus galloprovincialis NORM_MGT_c2212 mRNA sequence	SAS_DROMERecName: Full=Putative epidermal cell surface receptor; AltName: Full=Stranded at second protein; Flags: Precursor
Mgalloreinf_contig_192	-2.21847	0	Mytilus coruscus filamin-like protein-1 mRNA, complete cds	FLNA_HUMANRecName: Full=Filamin-A; Short=FLN-A; AltName: Full=Actin-binding protein 280; Short=ABP-280; AltName: Full=Alpha-filamin; AltName: Full=Endothelial actin-binding protein; AltName: Full=Filamin-1; AltName: Full=Non-muscle filamin
Mgalloreinf_contig_10590	-2.21746	0.000406726	TSA: Mytilus galloprovincialis NORM_MGT_c7008 mRNA sequence	---NA---
Mgalloreinf_contig_22839	-2.21738	0.0164935	TSA: Crepidula fornicata 22837.Cfedg, mRNA sequence	LIN12_CAEELRecName: Full=Protein lin-12; AltName: Full=Abnormal cell lineage protein 12; Flags: Precursor
Mgalloreinf_contig_7238	-2.2166	1.56062e-08	TSA: Villosa lienosa Contig25439.Vilimmg mRNA sequence	LATS1_HUMANRecName: Full=Serine/threonine-protein kinase LATS1; AltName: Full=Large tumor suppressor homolog 1; AltName: Full=WARTS protein kinase; Short=h-warts
Mgalloreinf_contig_2277	-2.21233	4.5018e-09	TSA: Mytilus galloprovincialis NORM_MGT_c11338 mRNA sequence	---NA---
Mgalloreinf_contig_7061	-2.20844	2.73372e-05	TSA: Mytilus galloprovincialis NORM_MGT_c18330 mRNA sequence	---NA---
Mgalloreinf_contig_908	-2.20657	0	PREDICTED: Aplysia californica zinc finger and BTB domain-containing protein 17-like (LOC101859211), transcript variant X4, mRNA	HPHL1_MOUSERecName: Full=Hephaestin-like protein 1; Flags: Precursor
Mgalloreinf_contig_4359	-2.20043	5.58523e-08	TSA: Mytilus galloprovincialis NORM_MGT_c15370 mRNA sequence	SYSC_RATRecName: Full=Serine--tRNA ligase, cytoplasmic; AltName: Full=Seryl-tRNA synthetase; Short=SerRS; AltName: Full=Seryl-tRNA(Ser/Sec) synthetase
Mgalloreinf_contig_990	-2.19771	1.43457e-08	Mytilus coruscus filamin-like protein-1 mRNA, complete cds	FLNA_MOUSERecName: Full=Filamin-A; Short=FLN-A; AltName: Full=Actin-binding protein 280; Short=ABP-280; AltName: Full=Alpha-filamin; AltName: Full=Endothelial actin-binding protein; AltName: Full=Filamin-1; AltName: Full=Non-muscle filamin
Mgalloreinf_contig_3253	-2.19645	0	Mytilus edulis Cyp3A2 mRNA for Cyp3A-like isoform 2, complete cds	NUCL_XENLARecName: Full=Nucleolin; AltName: Full=Protein C23
Mgalloreinf_contig_41659	-2.19021	1.17137e-07	TSA: Mytilus edulis, clone 20100630_69734 length=848 numreads=14, mRNA sequence	---NA---
Mgalloreinf_contig_108932	-2.18936	0	PREDICTED: Biomphalaria glabrata polycystin-1-like (LOC106053348), transcript variant X1, mRNA	---NA---
Mgalloreinf_contig_3565	-2.18179	3.0012e-11	PREDICTED: Crassostrea gigas tetraspanin-7 (LOC105331685), mRNA	---NA---
Mgalloreinf_contig_12443	-2.17244	0.000238717	TSA: Villosa lienosa Contig26995.Vilimmg mRNA sequence	WNK1_RATRecName: Full=Serine/threonine-protein kinase WNK1; AltName: Full=Protein kinase lysine-deficient 1; AltName: Full=Protein kinase with no lysine 1
Mgalloreinf_contig_1573	-2.16942	0.00131606	TSA: Mytilus galloprovincialis NORM_MGC_c6535 mRNA sequence	---NA---
Mgalloreinf_contig_144916	-2.16856	0	TSA: Mytilus galloprovincialis NORM_MGT_c9052 mRNA sequence	FBCD1_MACFARecName: Full=Fibrinogen C domain-containing protein 1
Mgalloreinf_contig_6726	-2.16756	0.0460789	PREDICTED: Crassostrea gigas glutamine--tRNA ligase (LOC105344564), mRNA	SYQ_HUMANRecName: Full=Glutamine--tRNA ligase; AltName: Full=Glutaminyl-tRNA synthetase; Short=GlnRS
Mgalloreinf_contig_9376	-2.16251	5.10204e-09	Mytilus coruscus filamin-like protein-1 mRNA, complete cds	FLNC_RATRecName: Full=Filamin-C; Short=FLN-C; AltName: Full=ABP-280-like protein; AltName: Full=ABP-L; AltName: Full=Actin-binding-like protein; AltName: Full=Filamin-2; AltName: Full=Gamma-filamin
Mgalloreinf_contig_5796	-2.16069	6.34926e-05	TSA: Mytilus galloprovincialis NORM_MGT_c3460 mRNA sequence	THOP1_BOVINRecName: Full=Thimet oligopeptidase
Mgalloreinf_contig_803	-2.1589	0.0379979	PREDICTED: Crassostrea gigas cytidine deaminase-like (LOC105334462), transcript variant X1, mRNA	CDD_MOUSERecName: Full=Cytidine deaminase; AltName: Full=Cytidine aminohydrolase
Mgalloreinf_contig_7158	-2.15617	8.97871e-05	TSA: Mytilus galloprovincialis NORM_MGT_c17439 mRNA sequence	HNRL1_MOUSERecName: Full=Heterogeneous nuclear ribonucleoprotein U-like protein 1
Mgalloreinf_contig_109	-2.15401	0	TSA: Mytilus galloprovincialis NORM_MGT_c7059 mRNA sequence	---NA---
Mgalloreinf_contig_22543	-2.15095	0.0131484	TSA: Mytilus galloprovincialis NORM_MGC_c1777 mRNA sequence	---NA---
Mgalloreinf_contig_18753	-2.15074	0.0495027	TSA: Mytilus galloprovincialis NORM_MGT_c622 mRNA sequence	---NA---
Mgalloreinf_contig_113649	-2.14499	0.00272871	TSA: Octopus vulgaris NODE_36245_length_1815_cov_42.566940 mRNA sequence	---NA---
Mgalloreinf_contig_1247	-2.14099	0.000432232	Mytilus galloprovincialis lipopolysaccharide-induced TNF factor 3 mRNA, complete cds	LITAF_CHICKRecName: Full=Lipopolysaccharide-induced tumor necrosis factor-alpha factor homolog; Short=LPS-induced TNF-alpha factor homolog; AltName: Full=Small integral membrane protein of lysosome/late endosome
Mgalloreinf_contig_18112	-2.14098	2.28361e-07	PREDICTED: Crassostrea gigas histone-arginine methyltransferase CARMER (LOC105331408), transcript variant X1, mRNA	CARM1_MOUSERecName: Full=Histone-arginine methyltransferase CARM1; AltName: Full=Coactivator-associated arginine methyltransferase 1; AltName: Full=Protein arginine N-methyltransferase 4
Mgalloreinf_contig_2275	-2.13324	0.00012045	TSA: Mytilus galloprovincialis NORM_MGT_c60 mRNA sequence	TBL1X_MACFARecName: Full=F-box-like/WD repeat-containing protein TBL1X
Mgalloreinf_contig_1526	-2.13076	6.0024e-11	TSA: Mytilus galloprovincialis NORM_MGC_c975 mRNA sequence	S23A2_XENTRRecName: Full=Solute carrier family 23 member 2; AltName: Full=Na(+)/L-ascorbic acid transporter 2; AltName: Full=Sodium-dependent vitamin C transporter 2
Mgalloreinf_contig_3158	-2.12977	0.000855438	TSA: Elysia timida contig03668.Eltiadult mRNA sequence	---NA---
Mgalloreinf_contig_2792	-2.1274	0.000253882	TSA: Mytilus galloprovincialis NORM_MGT_c2191 mRNA sequence	BIRC2_HUMANRecName: Full=Baculoviral IAP repeat-containing protein 2; AltName: Full=Cellular inhibitor of apoptosis 1; Short=C-IAP1; AltName: Full=IAP homolog B; AltName: Full=Inhibitor of apoptosis protein 2; Short=hIAP-2; Short=hIAP2; AltName: Full=RING finger protein 48; AltName: Full=RING-type E3 ubiquitin transferase BIRC2; AltName: Full=TNFR2-TRAF-signaling complex protein 2
Mgalloreinf_contig_37296	-2.12036	0.000126624	Mytilus galloprovincialis taut mRNA for taurine transporter, complete cds	SC6A6_BOVINRecName: Full=Sodium- and chloride-dependent taurine transporter; AltName: Full=Solute carrier family 6 member 6
Mgalloreinf_contig_6218	-2.11486	0	PREDICTED: Crassostrea gigas integrin alpha-8 (LOC105348912), mRNA	ITA4_HUMANRecName: Full=Integrin alpha-4; AltName: Full=CD49 antigen-like family member D; AltName: Full=Integrin alpha-IV; AltName: Full=VLA-4 subunit alpha; AltName: CD_antigen=CD49d; Flags: Precursor
Mgalloreinf_contig_8171	-2.10919	0.00109277	TSA: Mytilus galloprovincialis NORM_MGT_c1215 mRNA sequence	SCAF8_HUMANRecName: Full=Protein SCAF8; AltName: Full=CDC5L complex-associated protein 7; AltName: Full=RNA-binding motif protein 16; AltName: Full=SR-related and CTD-associated factor 8
Mgalloreinf_contig_21781	-2.10802	1.80019e-05	TSA: Mytilus galloprovincialis NORM_MGT_c7104 mRNA sequence	SYVC_HUMANRecName: Full=Valine--tRNA ligase; AltName: Full=Protein G7a; AltName: Full=Valyl-tRNA synthetase; Short=ValRS
Mgalloreinf_contig_11163	-2.09801	1.46408e-06	Tegillarca granosa insulin-like growth factor 1 receptor (IGF1R) mRNA, complete cds	IGF1R_BOVINRecName: Full=Insulin-like growth factor 1 receptor; AltName: Full=Insulin-like growth factor I receptor; Short=IGF-I receptor; AltName: CD_antigen=CD221; Contains: RecName: Full=Insulin-like growth factor 1 receptor alpha chain; Contains: RecName: Full=Insulin-like growth factor 1 receptor beta chain; Flags: Precursor
Mgalloreinf_contig_9982	-2.09515	9.49579e-08	TSA: Mytilus galloprovincialis NORM_MGT_c89 mRNA sequence	SYQ_BOVINRecName: Full=Glutamine--tRNA ligase; AltName: Full=Glutaminyl-tRNA synthetase; Short=GlnRS
Mgalloreinf_contig_1181	-2.08935	0	TSA: Mytilus galloprovincialis NORM_MGT_c10887 mRNA sequence	---NA---
Mgalloreinf_contig_2107	-2.08631	0.000500044	TSA: Villosa lienosa Contig38552.Vilimmg mRNA sequence	ABCF3_RATRecName: Full=ATP-binding cassette sub-family F member 3
Mgalloreinf_contig_1398	-2.08402	1.20048e-10	TSA: Mytilus galloprovincialis NORM_MGT_c979 mRNA sequence	MKX_PONABRecName: Full=Homeobox protein Mohawk
Mgalloreinf_contig_3169	-2.0832	0.0104738	PREDICTED: Crassostrea gigas regulator of nonsense transcripts 1 (LOC105331061), mRNA	RENT1_MOUSERecName: Full=Regulator of nonsense transcripts 1; AltName: Full=ATP-dependent helicase RENT1; AltName: Full=Nonsense mRNA reducing factor 1; Short=NORF1; AltName: Full=Up-frameshift suppressor 1 homolog; Short=mUpf1
Mgalloreinf_contig_3458	-2.08073	0.03938	TSA: Mytilus galloprovincialis NORM_MGT_c3273 mRNA sequence	---NA---
Mgalloreinf_contig_7057	-2.08073	0.03938	TSA: Mytilus galloprovincialis NORM_MGT_c15499 mRNA sequence	HCP_BURVGRecName: Full=Hydroxylamine reductase; AltName: Full=Hybrid-cluster protein; Short=HCP; AltName: Full=Prismane protein
Mgalloreinf_contig_8194	-2.07723	0.000321214	TSA: Mytilus galloprovincialis NORM_MGT_c9653 mRNA sequence	VIGLN_CHICKRecName: Full=Vigilin
Mgalloreinf_contig_8494	-2.07621	0.001417	TSA: Mytilus galloprovincialis NORM_MGT_c7277 mRNA sequence	---NA---
Mgalloreinf_contig_20294	-2.06558	0.00197488	TSA: Mytilus galloprovincialis NORM_MGC_c6580 mRNA sequence	MPP10_HUMANRecName: Full=U3 small nucleolar ribonucleoprotein protein MPP10; AltName: Full=M phase phosphoprotein 10
Mgalloreinf_contig_8300	-2.0558	0.000141594	PREDICTED: Aplysia californica hexokinase-2-like (LOC101853898), transcript variant X1, mRNA	TLL1_HUMANRecName: Full=Tolloid-like protein 1; Flags: Precursor
Mgalloreinf_contig_18459	-2.05458	0.000110842	TSA: Mytilus galloprovincialis NORM_MGC_c1602 mRNA sequence	L2GL1_RATRecName: Full=Lethal(2) giant larvae protein homolog 1; Short=LLGL; AltName: Full=Rgl-1
Mgalloreinf_contig_41009	-2.05457	0.000399709	TSA: Mytilus galloprovincialis NORM_MGT_c6130 mRNA sequence	GNL3L_HUMANRecName: Full=Guanine nucleotide-binding protein-like 3-like protein
Mgalloreinf_contig_38747	-2.05193	2.05882e-08	TSA: Mytilus galloprovincialis NORM_MGC_c12722 mRNA sequence	LX12B_HUMANRecName: Full=Arachidonate 12-lipoxygenase, 12R-type; Short=12R-LOX; Short=12R-lipoxygenase; AltName: Full=Epidermis-type lipoxygenase 12
Mgalloreinf_contig_8739	-2.05127	5.50563e-05	TSA: Mytilus galloprovincialis NORM_MGT_c3383 mRNA sequence	---NA---
Mgalloreinf_contig_2610	-2.04935	2.53823e-05	TSA: Mytilus galloprovincialis NORM_MGT_c5712 mRNA sequence	---NA---
Mgalloreinf_contig_20732	-2.04812	1.17128e-05	TSA: Villosa lienosa Contig49645.Vilimmg mRNA sequence	---NA---
Mgalloreinf_contig_8905	-2.04765	0.00012774	TSA: Villosa lienosa Contig12833.Vilimmg mRNA sequence	WDR75_MOUSERecName: Full=WD repeat-containing protein 75; AltName: Full=U3 small nucleolar RNA-associated protein 17 homolog
Mgalloreinf_contig_3115	-2.04685	0.038053	TSA: Mytilus galloprovincialis NORM_MGT_c7217 mRNA sequence	---NA---
Mgalloreinf_contig_6816	-2.03657	0.0139408	TSA: Pinctada fucata Unigene102618_pinctada-fucata mRNA sequence	---NA---
Mgalloreinf_contig_1570	-2.02375	0.000386283	TSA: Mytilus galloprovincialis NORM_MGT_c18686 mRNA sequence	---NA---
Mgalloreinf_contig_129134	-2.02199	4.82215e-06	Lottia gigantea hypothetical protein partial mRNA	---NA---
Mgalloreinf_contig_34	-2.01926	1.47059e-09	TSA: Mytilus galloprovincialis NORM_MGC_c4271 mRNA sequence	NR0B2_RATRecName: Full=Nuclear receptor subfamily 0 group B member 2; AltName: Full=Orphan nuclear receptor SHP; AltName: Full=Small heterodimer partner
Mgalloreinf_contig_293	-2.00032	2.57038e-06	Mytilus galloprovincialis isolate Mg2_IDH_a isocitrate dehydrogenase mRNA, complete cds	IDHP_HUMANRecName: Full=Isocitrate dehydrogenase
Mgalloreinf_contig_11472	2.00099	0.000332976	TSA: Mytilus galloprovincialis NORM_MGC_c11700 mRNA sequence	ARHB_XENLARecName: Full=Low density lipoprotein receptor adapter protein 1-B; AltName: Full=Autosomal recessive hypercholesterolemia protein homolog beta; Short=ARH beta; Short=xARH beta
Mgalloreinf_contig_1971	2.00127	0.000436766	TSA: Mytilus galloprovincialis NORM_MGT_c1981 mRNA sequence	---NA---
Mgalloreinf_contig_42905	2.01033	0.00219929	TSA: Mytilus galloprovincialis NORM_MGT_c15536 mRNA sequence	---NA---
Mgalloreinf_contig_6374	2.0134	0.0013797	TSA: Mytilus galloprovincialis NORM_MGC_c868 mRNA sequence	---NA---
Mgalloreinf_contig_1892	2.01403	0.0003717	TSA: Mytilus galloprovincialis NORM_MGT_c6404 mRNA sequence	CTL2_XENLARecName: Full=Choline transporter-like protein 2; AltName: Full=Solute carrier family 44 member 2
Mgalloreinf_contig_33	2.01622	0	PREDICTED: Crassostrea gigas alpha-actinin, sarcomeric (LOC105326760), transcript variant X2, mRNA	ACTN_DROMERecName: Full=Alpha-actinin, sarcomeric; AltName: Full=F-actin cross-linking protein
Mgalloreinf_contig_1026	2.02046	1.4943e-07	TSA: Mytilus galloprovincialis NORM_MGC_c2376 mRNA sequence	RBMX_RATRecName: Full=RNA-binding motif protein, X chromosome; AltName: Full=Heterogeneous nuclear ribonucleoprotein G; Short=hnRNP G; AltName: Full=RNA-binding motif protein, X chromosome retrogene; AltName: Full=RNA-binding motif protein, X chromosome retrogene-like; Contains: RecName: Full=RNA-binding motif protein, X chromosome, N-terminally processed
Mgalloreinf_contig_12457	2.02169	1.745e-05	Lottia gigantea hypothetical protein partial mRNA	CP2U1_BOVINRecName: Full=Cytochrome P450 2U1
Mgalloreinf_contig_7647	2.02996	7.12482e-06	TSA: Mytilus galloprovincialis NORM_MGC_c2307 mRNA sequence	TALDO_HUMANRecName: Full=Transaldolase
Mgalloreinf_contig_865	2.03071	0.00251091	TSA: Mytilus galloprovincialis NORM_MGT_c11393 mRNA sequence	---NA---
Mgalloreinf_contig_13354	2.03412	0.00242782	TSA: Mytilus galloprovincialis NORM_MGT_c19081 mRNA sequence	---NA---
Mgalloreinf_contig_1538	2.0401	1.28511e-07	TSA: Mytilus galloprovincialis NORM_MGC_c13 mRNA sequence	---NA---
Mgalloreinf_contig_30876	2.0421	0.0228711	TSA: Mytilus galloprovincialis NORM_MGC_c9284 mRNA sequence	---NA---
Mgalloreinf_contig_16925	2.04217	2.10364e-05	TSA: Ruditapes philippinarum Locus_4221.Ruphgonad mRNA sequence	FRG1_HUMANRecName: Full=Protein FRG1; AltName: Full=FSHD region gene 1 protein
Mgalloreinf_contig_22713	2.04335	8.42797e-05	TSA: Mytilus galloprovincialis NORM_MGT_c2702 mRNA sequence	KIRR3_HUMANRecName: Full=Kin of IRRE-like protein 3; AltName: Full=Kin of irregular chiasm-like protein 3; AltName: Full=Nephrin-like protein 2; Contains: RecName: Full=Processed kin of IRRE-like protein 3; Flags: Precursor
Mgalloreinf_contig_6155	2.04938	0.033438	TSA: Mytilus galloprovincialis NORM_MGT_c19290 mRNA sequence	---NA---
Mgalloreinf_contig_4663	2.05108	1.12545e-08	Mytilus galloprovincialis MgC1q17 gene for putative C1q domain containing protein MgC1q17	C1QT3_MOUSERecName: Full=Complement C1q tumor necrosis factor-related protein 3; AltName: Full=Collagenous repeat-containing sequence 26 kDa protein; Short=CORS26; AltName: Full=Secretory protein CORS26; Flags: Precursor
Mgalloreinf_contig_9256	2.05754	0.0116373	Mytilus galloprovincialis selenium-dependent glutathione peroxidase mRNA, complete cds	GPX1_HUMANRecName: Full=Glutathione peroxidase 1; Short=GPx-1; Short=GSHPx-1; AltName: Full=Cellular glutathione peroxidase
Mgalloreinf_contig_23069	2.05947	0.0268975	TSA: Mytilus galloprovincialis NORM_MGC_c7754 mRNA sequence	FOLH1_MOUSERecName: Full=Glutamate carboxypeptidase 2; AltName: Full=Folate hydrolase 1; AltName: Full=Folylpoly-gamma-glutamate carboxypeptidase; Short=FGCP; AltName: Full=Glutamate carboxypeptidase II; Short=GCPII; AltName: Full=Membrane glutamate carboxypeptidase; Short=mGCP; AltName: Full=N-acetylated-alpha-linked acidic dipeptidase I; Short=NAALADase I; AltName: Full=Prostate-specific membra…
Mgalloreinf_contig_2535	2.06846	0.000682534	PREDICTED: Crassostrea gigas phosphatidylcholine translocator ABCB4 (LOC105347866), mRNA	---NA---
Mgalloreinf_contig_3098	2.07305	0.000335845	PREDICTED: Crassostrea gigas NADPH oxidase 3 (LOC105348333), mRNA	NOX3_RATRecName: Full=NADPH oxidase 3
Mgalloreinf_contig_5905	2.07386	0.00019689	TSA: Mytilus galloprovincialis NORM_MGC_c6479 mRNA sequence	CYT_SOLTURecName: Full=Cysteine proteinase inhibitor
Mgalloreinf_contig_8817	2.07817	1.68968e-08	PREDICTED: Crassostrea gigas uncharacterized LOC105334014 (LOC105334014), transcript variant X1, mRNA	ANK3_MOUSERecName: Full=Ankyrin-3; Short=ANK-3; AltName: Full=Ankyrin-G
Mgalloreinf_contig_18431	2.079	3.296e-05	TSA: Mytilus galloprovincialis NORM_MGC_c1103 mRNA sequence	TRI33_XENLARecName: Full=E3 ubiquitin-protein ligase TRIM33; AltName: Full=Ectodermin; AltName: Full=RING-type E3 ubiquitin transferase TRIM33; AltName: Full=Transcription intermediary factor 1-gamma; Short=TIF1-gamma; AltName: Full=Tripartite motif-containing protein 33
Mgalloreinf_contig_361	2.07949	2.93457e-07	TSA: Villosa lienosa k50_1475629.Vilimmg mRNA sequence	---NA---
Mgalloreinf_contig_180	2.08182	0.00172852	PREDICTED: Crassostrea gigas cytochrome b-245 heavy chain-like (LOC105319325), partial mRNA	CY24B_PIGRecName: Full=Cytochrome b-245 heavy chain; AltName: Full=CGD91-phox; AltName: Full=Cytochrome b(558) subunit beta; Short=Cytochrome b558 subunit beta; AltName: Full=Heme-binding membrane glycoprotein gp91phox; AltName: Full=Neutrophil cytochrome b 91 kDa polypeptide; AltName: Full=gp91-1; AltName: Full=gp91-phox; AltName: Full=p22 phagocyte B-cytochrome
Mgalloreinf_contig_5357	2.08983	0.00453174	TSA: Mytilus galloprovincialis NORM_MGT_c20531 mRNA sequence	KGP1_BOVINRecName: Full=cGMP-dependent protein kinase 1; Short=cGK 1; Short=cGK1; AltName: Full=cGMP-dependent protein kinase I; Short=cGKI
Mgalloreinf_contig_13055	2.09002	0.000248714	TSA: Mytilus galloprovincialis NORM_MGC_c5220 mRNA sequence	NU3M_MYTEDRecName: Full=NADH-ubiquinone oxidoreductase chain 3; AltName: Full=NADH dehydrogenase subunit 3 (mitochondrion)
Mgalloreinf_contig_4390	2.09438	0.00436327	TSA: Mytilus galloprovincialis NORM_MGT_c3344 mRNA sequence	---NA---
Mgalloreinf_contig_1394	2.09682	7.503e-10	TSA: Lymnaea stagnalis mRNA, contig: LymstCNS_TSA_2554, mRNA sequence	---NA---
Mgalloreinf_contig_6443	2.10174	0.000773117	TSA: Mytilus galloprovincialis NORM_MGT_c4947 mRNA sequence	HELZ_HUMANRecName: Full=Probable helicase with zinc finger domain; AltName: Full=Down-regulated in human cancers protein
Mgalloreinf_contig_9456	2.10559	0.000659543	TSA: Mytilus edulis, clone 20100630_4640 length=1857 numreads=17, mRNA sequence	TOLL8_DROMERecName: Full=Toll-like receptor Tollo; AltName: Full=Toll-like receptor 8; Flags: Precursor
Mgalloreinf_contig_3450	2.11707	0.0180439	PREDICTED: Biomphalaria glabrata zinc transporter ZIP1-like (LOC106075203), mRNA	---NA---
Mgalloreinf_contig_37471	2.11983	0.0460816	TSA: Mytilus galloprovincialis NORM_MGT_c17463 mRNA sequence	---NA---
Mgalloreinf_contig_17828	2.12264	0	TSA: Mytilus galloprovincialis NORM_MGC_c7044 mRNA sequence	---NA---
Mgalloreinf_contig_3197	2.12637	5.10204e-10	TSA: Lymnaea stagnalis mRNA, contig: LymstCNS_TSA_4068, mRNA sequence	---NA---
Mgalloreinf_contig_21056	2.12905	1.40156e-08	TSA: Mytilus galloprovincialis NORM_MGC_c16091 mRNA sequence	---NA---
Mgalloreinf_contig_1146	2.14348	3.16627e-07	PREDICTED: Crassostrea gigas annexin A7 (LOC105335793), mRNA	ANXA7_BOVINRecName: Full=Annexin A7; AltName: Full=Annexin VII; AltName: Full=Annexin-7; AltName: Full=Synexin
Mgalloreinf_contig_47816	2.14404	0.0286266	TSA: Mytilus galloprovincialis NORM_MGT_c24158 mRNA sequence	---NA---
Mgalloreinf_contig_2574	2.14489	3.84154e-09	TSA: Mytilus galloprovincialis NORM_MGC_c1198 mRNA sequence	TBB1_DROMERecName: Full=Tubulin beta-1 chain; AltName: Full=Beta-1-tubulin
Mgalloreinf_contig_2306	2.1455	3.0012e-11	Lottia gigantea hypothetical protein partial mRNA	MIG15_CAEELRecName: Full=Serine/threonine-protein kinase mig-15; AltName: Full=Abnormal cell migration protein 15
Mgalloreinf_contig_2489	2.14599	6.60264e-10	TSA: Mytilus galloprovincialis NORM_MGT_c10386 mRNA sequence	---NA---
Mgalloreinf_contig_8236	2.15161	2.21813e-05	TSA: Mytilus galloprovincialis NORM_MGT_c4769 mRNA sequence	MLRP1_ACRMIRecName: Full=MAM and LDL-receptor class A domain-containing protein 1; AltName: Full=Skeletal organic matrix MAM and LDL-receptor 1; Short=SOM MAM and LDL-receptor 1
Mgalloreinf_contig_104446	2.15395	0.00116545	Mytilus galloprovincialis fibrinogen-related protein (FREP_G2.4) mRNA, complete cds	---NA---
Mgalloreinf_contig_25128	2.17151	1.53061e-09	TSA: Mytilus galloprovincialis NORM_MGT_c9425 mRNA sequence	---NA---
Mgalloreinf_contig_196140	2.17336	0.000859087	TSA: Mytilus galloprovincialis NORM_MGT_c11157 mRNA sequence	PPIB_HUMANRecName: Full=Peptidyl-prolyl cis-trans isomerase B; Short=PPIase B; AltName: Full=CYP-S1; AltName: Full=Cyclophilin B; AltName: Full=Rotamase B; AltName: Full=S-cyclophilin; Short=SCYLP; Flags: Precursor
Mgalloreinf_contig_8525	2.18099	1.28595e-06	TSA: Placobranchus ocellatus 9822.Plocadult mRNA sequence	TM151_CAEBRRecName: Full=Transmembrane protein 151 homolog
Mgalloreinf_contig_11530	2.18684	0	Lottia gigantea hypothetical protein partial mRNA	PERO_DROMERecName: Full=Peroxidase; Short=DmPO; AltName: Full=Chorion peroxidase; Flags: Precursor
Mgalloreinf_contig_149797	2.18773	3.0012e-11	TSA: Mytilus galloprovincialis NORM_MGT_c21294 mRNA sequence	MUC1_XENLARecName: Full=Integumentary mucin C.1; AltName: Full=FIM-C.1
Mgalloreinf_contig_164	2.18807	0	Mytilus edulis fibrinogen-related protein 2 precursor, mRNA, complete cds	FCN2_MOUSERecName: Full=Ficolin-2; AltName: Full=Collagen/fibrinogen domain-containing protein 2; AltName: Full=Ficolin-B; AltName: Full=Ficolin-beta; AltName: Full=L-ficolin; Flags: Precursor
Mgalloreinf_contig_5441	2.18904	0.00810398	Lottia gigantea hypothetical protein mRNA	DPOE3_HUMANRecName: Full=DNA polymerase epsilon subunit 3; AltName: Full=Arsenic-transactivated protein; Short=AsTP; AltName: Full=Chromatin accessibility complex 17 kDa protein; Short=CHRAC-17; Short=HuCHRAC17; AltName: Full=DNA polymerase II subunit 3; AltName: Full=DNA polymerase epsilon subunit p17
Mgalloreinf_contig_1302	2.19198	3.0012e-11	PREDICTED: Crassostrea gigas cysteine and tyrosine-rich protein 1 (LOC105341361), mRNA	---NA---
Mgalloreinf_contig_8150	2.1948	3.90467e-05	PREDICTED: Crassostrea gigas phospholipid scramblase 2 (LOC105328708), transcript variant X1, mRNA	PLS2_BOVINRecName: Full=Phospholipid scramblase 2; Short=PL scramblase 2; AltName: Full=Ca(2+)-dependent phospholipid scramblase 2
Mgalloreinf_contig_458	2.20113	1.80072e-10	TSA: Mytilus galloprovincialis NORM_MGC_c1204 mRNA sequence	ANGL2_HUMANRecName: Full=Angiopoietin-related protein 2; AltName: Full=Angiopoietin-like protein 2; Flags: Precursor
Mgalloreinf_contig_10090	2.20665	6.9842e-05	TSA: Mytilus galloprovincialis NORM_MGC_c716 mRNA sequence	---NA---
Mgalloreinf_contig_5198	2.20766	0.0194867	TSA: Mytilus galloprovincialis NORM_MGT_c1116 mRNA sequence	---NA---
Mgalloreinf_contig_1222	2.21104	0	TSA: Mytilus galloprovincialis NORM_MGT_c21294 mRNA sequence	MUC1_XENLARecName: Full=Integumentary mucin C.1; AltName: Full=FIM-C.1
Mgalloreinf_contig_5513	2.22414	0.00395061	TSA: Mytilus edulis, clone 20100630_68039 length=2017 numreads=22, mRNA sequence	HS12B_HUMANRecName: Full=Heat shock 70 kDa protein 12B
Mgalloreinf_contig_25974	2.22461	2.49344e-05	TSA: Crassostrea angulata SeqIndex96978.ca mRNA sequence	---NA---
Mgalloreinf_contig_147028	2.22758	0	Mytilus coruscus myticusin-alpha precursor, mRNA, complete cds	---NA---
Mgalloreinf_contig_977	2.23356	0	TSA: Mytilus galloprovincialis NORM_MGT_c22946 mRNA sequence	---NA---
Mgalloreinf_contig_4256	2.24002	0.0275086	PREDICTED: Aplysia californica heterogeneous nuclear ribonucleoprotein K-like (LOC101861245), transcript variant X4, mRNA	---NA---
Mgalloreinf_contig_1418	2.24116	2.05369e-06	TSA: Mytilus galloprovincialis NORM_MGT_c15529 mRNA sequence	---NA---
Mgalloreinf_contig_206343	2.24235	3.76331e-05	TSA: Villosa lienosa Contig18762.Vilimmg mRNA sequence	---NA---
Mgalloreinf_contig_6005	2.25283	0.000921847	TSA: Mytilus galloprovincialis NORM_MGT_c4769 mRNA sequence	MLRP2_ACRMIRecName: Full=MAM and LDL-receptor class A domain-containing protein 2; AltName: Full=Skeletal organic matrix MAM and LDL-receptor 2; Short=SOM MAM and LDL-receptor 2
Mgalloreinf_contig_32699	2.25318	0.0125321	TSA: Mytilus galloprovincialis NORM_MGT_c10559 mRNA sequence	NAB2_MOUSERecName: Full=NGFI-A-binding protein 2; AltName: Full=EGR-1-binding protein 2
Mgalloreinf_contig_9340	2.2598	0.0172052	TSA: Mytilus galloprovincialis NORM_MGC_c4656 mRNA sequence	---NA---
Mgalloreinf_contig_7832	2.27356	2.72796e-05	TSA: Mytilus galloprovincialis NORM_MGC_c14443 mRNA sequence	STX_APLCARecName: Full=Syntaxin
Mgalloreinf_contig_20462	2.27919	0.0107776	TSA: Mytilus galloprovincialis NORM_MGC_c15074 mRNA sequence	---NA---
Mgalloreinf_contig_56317	2.28045	0.0266686	PREDICTED: Crassostrea gigas uncharacterized LOC105332514 (LOC105332514), transcript variant X1, mRNA	---NA---
Mgalloreinf_contig_1434	2.28165	0	Mytilus galloprovincialis mRNA for fibrinogen-related protein 2 (FREP2 gene)	MFAP4_HUMANRecName: Full=Microfibril-associated glycoprotein 4; Flags: Precursor
Mgalloreinf_contig_2548	2.28426	0	PREDICTED: Crassostrea gigas phosphatidylcholine translocator ABCB4 (LOC105347866), mRNA	---NA---
Mgalloreinf_contig_2773	2.28737	3.90156e-10	TSA: Mytilus galloprovincialis NORM_MGT_c12398 mRNA sequence	A16L1_MOUSERecName: Full=Autophagy-related protein 16-1; AltName: Full=APG16-like 1
Mgalloreinf_contig_10814	2.28745	0.00304653	TSA: Mytilus galloprovincialis NORM_MGC_c1300 mRNA sequence	---NA---
Mgalloreinf_contig_806	2.28961	9.0036e-11	TSA: Mytilus galloprovincialis NORM_MGC_c2640 mRNA sequence	MYEF2_MOUSERecName: Full=Myelin expression factor 2; Short=MEF-2; Short=MyEF-2
Mgalloreinf_contig_5996	2.29033	0	PREDICTED: Biomphalaria glabrata exostosin-1-like (LOC106055537), mRNA	---NA---
Mgalloreinf_contig_6709	2.30241	0.00788475	Mytilus galloprovincialis mRNA for fibrinogen-related protein 3 (FREP3 gene)	FBCD1_MACFARecName: Full=Fibrinogen C domain-containing protein 1
Mgalloreinf_contig_6805	2.30585	5.85234e-09	TSA: Mytilus galloprovincialis NORM_MGT_c23321 mRNA sequence	RBTN1_BOVINRecName: Full=Rhombotin-1; AltName: Full=LIM domain only protein 1; Short=LMO-1
Mgalloreinf_contig_9003	2.31019	0.0336047	TSA: Villosa lienosa Contig42480.Vilimmg mRNA sequence	MED25_XENLARecName: Full=Mediator of RNA polymerase II transcription subunit 25; AltName: Full=Mediator complex subunit 25
Mgalloreinf_contig_4386	2.31418	3.15147e-06	TSA: Mytilus galloprovincialis NORM_MGT_c15595 mRNA sequence	---NA---
Mgalloreinf_contig_5054	2.31546	4.61161e-05	TSA: Mytilus galloprovincialis NORM_MGC_c2665 mRNA sequence	PYGM_MOUSERecName: Full=Glycogen phosphorylase, muscle form; AltName: Full=Myophosphorylase
Mgalloreinf_contig_2232	2.31548	0.0398146	TSA: Mytilus edulis, clone 20100630_53859 length=1798 numreads=100, mRNA sequence	---NA---
Mgalloreinf_contig_13188	2.31732	5.19207e-09	TSA: Elysia timida contig09135.Eltiadult mRNA sequence	---NA---
Mgalloreinf_contig_24744	2.32181	7.66801e-05	TSA: Mytilus galloprovincialis NORM_MGC_c13011 mRNA sequence	---NA---
Mgalloreinf_contig_9692	2.32498	2.12879e-05	Mytilus galloprovincialis transcription factor fos-like 1 mRNA, complete cds	---NA---
Mgalloreinf_contig_392	2.33192	0	Mytilus galloprovincialis apextrin-like protein (apelP) mRNA, complete cds	---NA---
Mgalloreinf_contig_4311	2.34021	1.77341e-07	TSA: Mytilus galloprovincialis NORM_MGT_c18691 mRNA sequence	---NA---
Mgalloreinf_contig_12991	2.34046	0.00441352	TSA: Mytilus galloprovincialis NORM_MGT_c22942 mRNA sequence	---NA---
Mgalloreinf_contig_144437	2.34725	0.0106968	TSA: Mytilus galloprovincialis NORM_MGT_c16534 mRNA sequence	---NA---
Mgalloreinf_contig_14039	2.34781	2.59281e-05	PREDICTED: Octopus bimaculoides protein quiver-like (LOC106874787), transcript variant X1, mRNA	---NA---
Mgalloreinf_contig_30612	2.35029	1.67134e-05	PREDICTED: Octopus bimaculoides 1-phosphatidylinositol phosphodiesterase-like (LOC106880803), transcript variant X1, mRNA	PLC_LISMORecName: Full=1-phosphatidylinositol phosphodiesterase; AltName: Full=Phosphatidylinositol diacylglycerol-lyase; AltName: Full=Phosphatidylinositol-specific phospholipase C; Short=PI-PLC; Flags: Precursor
Mgalloreinf_contig_3427	2.359	3.14613e-06	PREDICTED: Crassostrea gigas NADPH oxidase 3-like (LOC105348330), mRNA	CY24B_BOVINRecName: Full=Cytochrome b-245 heavy chain; AltName: Full=CGD91-phox; AltName: Full=Cytochrome b(558) subunit beta; Short=Cytochrome b558 subunit beta; AltName: Full=Heme-binding membrane glycoprotein gp91phox; AltName: Full=Neutrophil cytochrome b 91 kDa polypeptide; AltName: Full=gp91-1; AltName: Full=gp91-phox; AltName: Full=p22 phagocyte B-cytochrome
Mgalloreinf_contig_34797	2.36072	6.3669e-05	TSA: Mytilus galloprovincialis NORM_MGT_c6729 mRNA sequence	---NA---
Mgalloreinf_contig_13513	2.37078	0.0139179	TSA: Mytilus galloprovincialis NORM_MGC_c6945 mRNA sequence	---NA---
Mgalloreinf_contig_17295	2.38112	0.00349314	TSA: Villosa lienosa Contig46087.Vilimmg mRNA sequence	V1AR_MICOHRecName: Full=Vasopressin V1a receptor; Short=V1aR; AltName: Full=AVPR V1a; AltName: Full=Antidiuretic hormone receptor 1a; AltName: Full=Vascular/hepatic-type arginine vasopressin receptor
Mgalloreinf_contig_41307	2.3839	0.000822627	TSA: Mytilus galloprovincialis NORM_MGC_c716 mRNA sequence	---NA---
Mgalloreinf_contig_1117	2.38527	3.0012e-10	Mytilus galloprovincialis nuclear Factor kappa B-a mRNA, complete cds	NFKB1_RATRecName: Full=Nuclear factor NF-kappa-B p105 subunit; AltName: Full=DNA-binding factor KBF1; AltName: Full=EBP-1; AltName: Full=Nuclear factor of kappa light polypeptide gene enhancer in B-cells 1; Contains: RecName: Full=Nuclear factor NF-kappa-B p50 subunit
Mgalloreinf_contig_5867	2.39444	0	Mytilus galloprovincialis fibrinogen-related protein (FREP_G3.1) mRNA, complete cds	FBCD1_HUMANRecName: Full=Fibrinogen C domain-containing protein 1
Mgalloreinf_contig_1683	2.41405	0	TSA: Mytilus galloprovincialis NORM_MGC_c5437 mRNA sequence	---NA---
Mgalloreinf_contig_1368	2.42403	2.3885e-05	TSA: Mytilus galloprovincialis NORM_MGT_c22350 mRNA sequence	CATL_DROMERecName: Full=Cathepsin L; AltName: Full=Cysteine proteinase 1; Contains: RecName: Full=Cathepsin L heavy chain; Contains: RecName: Full=Cathepsin L light chain; Flags: Precursor
Mgalloreinf_contig_1643	2.43101	0	TSA: Mytilus galloprovincialis NORM_MGT_c12494 mRNA sequence	HNRPK_CHICKRecName: Full=Heterogeneous nuclear ribonucleoprotein K; Short=hnRNP K
Mgalloreinf_contig_30852	2.4312	0.000153163	TSA: Mytilus galloprovincialis NORM_MGC_c16295 mRNA sequence	---NA---
Mgalloreinf_contig_8904	2.4407	0.00014322	Mytilus galloprovincialis bactericidal permeability increasing protein mRNA, complete cds	---NA---
Mgalloreinf_contig_78174	2.4415	0.0224451	PREDICTED: Crassostrea gigas receptor-type tyrosine-protein phosphatase alpha-like (LOC105348172), mRNA	HMCN1_MOUSERecName: Full=Hemicentin-1; AltName: Full=Fibulin-6; Short=FIBL-6; Flags: Precursor
Mgalloreinf_contig_565	2.44593	1.5006e-09	TSA: Mytilus galloprovincialis NORM_MGC_c12722 mRNA sequence	LOX5_HUMANRecName: Full=Arachidonate 5-lipoxygenase; Short=5-LO; Short=5-lipoxygenase
Mgalloreinf_contig_149517	2.44859	2.61585e-07	Mytilus galloprovincialis mRNA for C1q-domain-containing protein (c1q gene)	HIP_MYTEDRecName: Full=Heavy metal-binding protein HIP
Mgalloreinf_contig_157058	2.45269	2.11284e-08	TSA: Mytilus galloprovincialis NORM_MGT_c4177 mRNA sequence	PLCL_MYTGARecName: Full=Perlucin-like protein; Flags: Precursor
Mgalloreinf_contig_118629	2.45624	6.0024e-11	TSA: Mytilus galloprovincialis NORM_MGC_c4396 mRNA sequence	---NA---
Mgalloreinf_contig_22156	2.45748	3.05402e-07	TSA: Mytilus galloprovincialis NORM_MGT_c18191 mRNA sequence	DIAP1_DROMERecName: Full=Death-associated inhibitor of apoptosis 1; AltName: Full=Apoptosis 1 inhibitor; AltName: Full=E3 ubiquitin-protein ligase th; AltName: Full=Inhibitor of apoptosis 1; AltName: Full=Protein thread; AltName: Full=RING-type E3 ubiquitin transferase Diap1
Mgalloreinf_contig_573	2.46008	0	TSA: Mytilus galloprovincialis NORM_MGT_c10273 mRNA sequence	ENDD1_HUMANRecName: Full=Endonuclease domain-containing 1 protein; Flags: Precursor
Mgalloreinf_contig_9601	2.46025	0.000124929	PREDICTED: Crassostrea gigas uncharacterized LOC105344827 (LOC105344827), transcript variant X1, mRNA	---NA---
Mgalloreinf_contig_91521	2.46612	0	TSA: Mytilus galloprovincialis NORM_MGC_c12093 mRNA sequence	---NA---
Mgalloreinf_contig_170086	2.46963	0	TSA: Mytilus galloprovincialis NORM_MGC_c5437 mRNA sequence	---NA---
Mgalloreinf_contig_21858	2.47871	9.2575e-07	TSA: Mytilus galloprovincialis NORM_MGT_c3915 mRNA sequence	---NA---
Mgalloreinf_contig_339	2.49478	0	Mytilus galloprovincialis apextrin-like protein (apelB) mRNA, complete cds	---NA---
Mgalloreinf_contig_105074	2.51025	0.0258701	TSA: Mytilus galloprovincialis NORM_MGT_c1422 mRNA sequence	---NA---
Mgalloreinf_contig_88	2.51411	0	Mytilus galloprovincialis TNF receptor-associated factor 6 mRNA, complete cds	TRAF6_XENTRRecName: Full=TNF receptor-associated factor 6; AltName: Full=E3 ubiquitin-protein ligase TRAF6; AltName: Full=RING-type E3 ubiquitin transferase TRAF6
Mgalloreinf_contig_6703	2.51665	0.00137661	TSA: Villosa lienosa k70_2089329.Vilimmg mRNA sequence	CP20A_HUMANRecName: Full=Cytochrome P450 20A1
Mgalloreinf_contig_2020	2.52058	0.00245025	Lottia gigantea hypothetical protein partial mRNA	---NA---
Mgalloreinf_contig_2260	2.53033	0.00128148	PREDICTED: Crassostrea gigas regulator of G-protein signaling 12 (LOC105343750), transcript variant X1, mRNA	---NA---
Mgalloreinf_contig_166819	2.53133	0.0191002	PREDICTED: Biomphalaria glabrata ubiquitin thioesterase zranb1-B-like (LOC106067261), mRNA	---NA---
Mgalloreinf_contig_1283	2.53375	4.7509e-08	TSA: Mytilus galloprovincialis NORM_MGT_c9329 mRNA sequence	PCKG_HAECORecName: Full=Phosphoenolpyruvate carboxykinase
Mgalloreinf_contig_174432	2.53679	0.00515841	TSA: Mytilus galloprovincialis NORM_MGC_c8646 mRNA sequence	---NA---
Mgalloreinf_contig_2965	2.53939	0.000678549	TSA: Mytilus galloprovincialis NORM_MGT_c14010 mRNA sequence	MROH1_HUMANRecName: Full=Maestro heat-like repeat-containing protein family member 1; AltName: Full=HEAT repeat-containing protein 7A
Mgalloreinf_contig_9098	2.55554	1.42767e-07	TSA: Mytilus galloprovincialis NORM_MGT_c12494 mRNA sequence	---NA---
Mgalloreinf_contig_17261	2.5634	2.98622e-06	TSA: Mytilus galloprovincialis NORM_MGT_c5915 mRNA sequence	---NA---
Mgalloreinf_contig_140769	2.56816	8.31632e-08	TSA: Mytilus galloprovincialis NORM_MGC_c9416 mRNA sequence	---NA---
Mgalloreinf_contig_4993	2.56816	8.31632e-08	TSA: Mytilus galloprovincialis NORM_MGC_c140 mRNA sequence	---NA---
Mgalloreinf_contig_5390	2.56957	0.000473812	TSA: Mytilus edulis, clone 20100630_68039 length=2017 numreads=22, mRNA sequence	HS12B_HUMANRecName: Full=Heat shock 70 kDa protein 12B
Mgalloreinf_contig_420	2.57266	0	TSA: Mytilus galloprovincialis NORM_MGT_c6319 mRNA sequence	---NA---
Mgalloreinf_contig_12957	2.58213	0.0195744	TSA: Crepidula fornicata 24979.Cfedg, mRNA sequence	---NA---
Mgalloreinf_contig_160198	2.58855	0.0479229	TSA: Mytilus galloprovincialis NORM_MGT_c2329 mRNA sequence	---NA---
Mgalloreinf_contig_8277	2.58967	8.04321e-09	TSA: Mytilus galloprovincialis NORM_MGC_c8658 mRNA sequence	FBCD1_MACFARecName: Full=Fibrinogen C domain-containing protein 1
Mgalloreinf_contig_902	2.60021	0.00482877	TSA: Mytilus galloprovincialis NORM_MGT_c1966 mRNA sequence	---NA---
Mgalloreinf_contig_3476	2.6027	0.000267435	TSA: Mytilus galloprovincialis NORM_MGC_c6913 mRNA sequence	---NA---
Mgalloreinf_contig_2340	2.61	0	Pinctada margaritifera KRMP-5 mRNA, complete cds	---NA---
Mgalloreinf_contig_134146	2.62607	0	TSA: Mytilus edulis, clone 20100630_8448 length=681 numreads=101, mRNA sequence	HIP_MYTEDRecName: Full=Heavy metal-binding protein HIP
Mgalloreinf_contig_12992	2.62744	2.00541e-05	TSA: Mytilus galloprovincialis NORM_MGT_c15595 mRNA sequence	---NA---
Mgalloreinf_contig_7835	2.63466	0.0323791	TSA: Mytilus galloprovincialis NORM_MGT_c7817 mRNA sequence	ASM_HUMANRecName: Full=Sphingomyelin phosphodiesterase; AltName: Full=Acid sphingomyelinase; Short=aSMase; Flags: Precursor
Mgalloreinf_contig_107256	2.63507	0	TSA: Mytilus galloprovincialis NORM_MGC_c9639 mRNA sequence	---NA---
Mgalloreinf_contig_45791	2.65308	3.03121e-09	TSA: Mytilus galloprovincialis NORM_MGT_c4944 mRNA sequence	---NA---
Mgalloreinf_contig_72475	2.66598	0.011401	TSA: Mytilus galloprovincialis NORM_MGT_c2038 mRNA sequence	NU4M_MYTEDRecName: Full=NADH-ubiquinone oxidoreductase chain 4; AltName: Full=NADH dehydrogenase subunit 4
Mgalloreinf_contig_6618	2.66937	0	TSA: Mytilus galloprovincialis NORM_MGT_c2248 mRNA sequence	NFKB1_CANFARecName: Full=Nuclear factor NF-kappa-B p105 subunit; AltName: Full=Nuclear factor of kappa light polypeptide gene enhancer in B-cells 1; Contains: RecName: Full=Nuclear factor NF-kappa-B p50 subunit
Mgalloreinf_contig_695	2.6788	0	TSA: Mytilus galloprovincialis NORM_MGT_c19839 mRNA sequence	AGRL3_HUMANRecName: Full=Adhesion G protein-coupled receptor L3; AltName: Full=Calcium-independent alpha-latrotoxin receptor 3; Short=CIRL-3; AltName: Full=Latrophilin-3; AltName: Full=Lectomedin-3; Flags: Precursor
Mgalloreinf_contig_1145	2.67974	0	PREDICTED: Crassostrea gigas annexin B9 (LOC105349178), transcript variant X1, mRNA	ANXA7_BOVINRecName: Full=Annexin A7; AltName: Full=Annexin VII; AltName: Full=Annexin-7; AltName: Full=Synexin
Mgalloreinf_contig_25811	2.68245	0.0217336	TSA: Mytilus edulis, clone 20100630_7562 length=1657 numreads=28, mRNA sequence	DRICE_DROMERecName: Full=Caspase; AltName: Full=drICE; Contains: RecName: Full=Caspase subunit p21; Contains: RecName: Full=Caspase subunit p12; Flags: Precursor
Mgalloreinf_contig_7452	2.68498	0	UNVERIFIED: Mytilus trossulus clone BM59 hypothetical protein mRNA, complete cds	---NA---
Mgalloreinf_contig_1928	2.68566	0	Mytilus galloprovincialis shell fibrous prismatic perlucin-like protein 1 mRNA, complete cds	PLCL_MYTGARecName: Full=Perlucin-like protein; Flags: Precursor
Mgalloreinf_contig_2384	2.68698	0	TSA: Mytilus galloprovincialis NORM_MGC_c4681 mRNA sequence	---NA---
Mgalloreinf_contig_3658	2.68722	9.39375e-09	TSA: Mytilus galloprovincialis NORM_MGC_c9639 mRNA sequence	---NA---
Mgalloreinf_contig_94294	2.69009	0	TSA: Mytilus galloprovincialis NORM_MGC_c5437 mRNA sequence	---NA---
Mgalloreinf_contig_8182	2.6981	4.91596e-08	TSA: Mytilus galloprovincialis NORM_MGT_c7226 mRNA sequence	PCKG_HAECORecName: Full=Phosphoenolpyruvate carboxykinase
Mgalloreinf_contig_12495	2.70689	1.76193e-05	PREDICTED: Crassostrea gigas glycogen phosphorylase, muscle form-like (LOC105332129), transcript variant X1, mRNA	PYG_DROMERecName: Full=Glycogen phosphorylase
Mgalloreinf_contig_19019	2.70864	0	TSA: Mytilus galloprovincialis NORM_MGT_c8919 mRNA sequence	---NA---
Mgalloreinf_contig_6335	2.70866	1.19505e-05	TSA: Mytilus galloprovincialis NORM_MGT_c8188 mRNA sequence	---NA---
Mgalloreinf_contig_21721	2.70873	0	TSA: Mytilus galloprovincialis NORM_MGT_c14092 mRNA sequence	---NA---
Mgalloreinf_contig_51928	2.71031	4.11675e-07	Mytilus galloprovincialis fibrinogen-related protein 8 mRNA, complete cds	---NA---
Mgalloreinf_contig_34268	2.71328	1.05042e-09	TSA: Octopus vulgaris NODE_19895_length_804_cov_31.350746 mRNA sequence	---NA---
Mgalloreinf_contig_636	2.71436	0.00477133	TSA: Mytilus galloprovincialis NORM_MGT_c13950 mRNA sequence	---NA---
Mgalloreinf_contig_18079	2.71556	0.00377767	TSA: Mytilus galloprovincialis NORM_MGC_c2307 mRNA sequence	TALDO_DROMERecName: Full=Probable transaldolase
Mgalloreinf_contig_15959	2.71698	5.32735e-05	TSA: Mytilus galloprovincialis NORM_MGT_c1532 mRNA sequence	---NA---
Mgalloreinf_contig_47562	2.732	0.0144927	TSA: Villosa lienosa Contig46109.Vilimmg mRNA sequence	---NA---
Mgalloreinf_contig_7972	2.75059	4.95498e-08	TSA: Villosa lienosa k50_1258064.Vilimmg mRNA sequence	---NA---
Mgalloreinf_contig_3613	2.75208	0	PREDICTED: Crassostrea gigas nucleolin 2 (LOC105319674), transcript variant X1, mRNA	SKA2B_XENLARecName: Full=Src kinase-associated phosphoprotein 2-B
Mgalloreinf_contig_2154	2.75457	0	TSA: Mytilus galloprovincialis NORM_MGC_c8652 mRNA sequence	---NA---
Mgalloreinf_contig_3234	2.75648	0	TSA: Mytilus galloprovincialis NORM_MGC_c1012 mRNA sequence	AACT_HUMANRecName: Full=Alpha-1-antichymotrypsin; Short=ACT; AltName: Full=Cell growth-inhibiting gene 24/25 protein; AltName: Full=Serpin A3; Contains: RecName: Full=Alpha-1-antichymotrypsin His-Pro-less; Flags: Precursor
Mgalloreinf_contig_48610	2.76238	0.00101229	TSA: Mytilus galloprovincialis NORM_MGC_c7260 mRNA sequence	---NA---
Mgalloreinf_contig_1069	2.78564	3.69448e-08	Lottia gigantea hypothetical protein mRNA	PSA_MOUSERecName: Full=Puromycin-sensitive aminopeptidase; Short=PSA; AltName: Full=Cytosol alanyl aminopeptidase; Short=AAP-S
Mgalloreinf_contig_20426	2.7861	1.5006e-10	TSA: Mytilus galloprovincialis NORM_MGT_c4104 mRNA sequence	OX2R_CANFARecName: Full=Orexin receptor type 2; Short=Ox-2-R; Short=Ox2-R; Short=Ox2R; AltName: Full=Hypocretin receptor type 2
Mgalloreinf_contig_3614	2.7937	0	TSA: Mytilus galloprovincialis NORM_MGC_c7583 mRNA sequence	---NA---
Mgalloreinf_contig_2685	2.79619	0	UNVERIFIED: Mytilus trossulus clone BM59 hypothetical protein mRNA, complete cds	---NA---
Mgalloreinf_contig_100	2.79898	0	Mytilus galloprovincialis MgC1q2 gene for putative C1q domain containing protein MgC1q2	---NA---
Mgalloreinf_contig_130225	2.80307	0	TSA: Mytilus galloprovincialis NORM_MGT_c11241 mRNA sequence	---NA---
Mgalloreinf_contig_43386	2.80644	0.00084612	TSA: Ruditapes philippinarum Locus_9943.Ruphgonad mRNA sequence	---NA---
Mgalloreinf_contig_33361	2.80923	0.00543488	PREDICTED: Crassostrea gigas aminopeptidase Ey (LOC105325301), transcript variant X1, mRNA	AMPN_PIGRecName: Full=Aminopeptidase N; Short=AP-N; Short=pAPN; AltName: Full=Alanyl aminopeptidase; AltName: Full=Aminopeptidase M; Short=AP-M; AltName: Full=Microsomal aminopeptidase; AltName: Full=gp130; AltName: CD_antigen=CD13
Mgalloreinf_contig_196	2.82321	0	Mytilus galloprovincialis apextrin-like protein (apelB) mRNA, complete cds	---NA---
Mgalloreinf_contig_35807	2.82832	4.15306e-07	TSA: Mytilus galloprovincialis NORM_MGC_c1984 mRNA sequence	SEM2A_DROMERecName: Full=Semaphorin-2A; AltName: Full=Semaphorin-II; Short=Sema II; Flags: Precursor
Mgalloreinf_contig_11954	2.83248	8.10324e-09	TSA: Mytilus galloprovincialis NORM_MGC_c6681 mRNA sequence	MTR_RHIMBRecName: Full=Mesotocin receptor; Short=MTR
Mgalloreinf_contig_40753	2.83329	0.00244118	TSA: Mytilus galloprovincialis NORM_MGT_c2717 mRNA sequence	E2AKB_CAEELRecName: Full=Eukaryotic translation initiation factor 2-alpha kinase gcn-2; AltName: Full=General control nonderepressible kinase 2
Mgalloreinf_contig_8421	2.83603	3.30132e-10	Mytilus galloprovincialis goose-type lysoyzme mRNA, complete cds	GEPRP_LOTGIRecName: Full=Glycine, glutamate and proline-rich protein; Flags: Precursor
Mgalloreinf_contig_174285	2.8368	0.00631904	PREDICTED: Crassostrea gigas uncharacterized LOC105333954 (LOC105333954), mRNA	---NA---
Mgalloreinf_contig_10398	2.8407	3.0012e-11	TSA: Mytilus galloprovincialis NORM_MGT_c16767 mRNA sequence	---NA---
Mgalloreinf_contig_18653	2.84321	0.0277475	TSA: Mytilus galloprovincialis NORM_MGC_c13586 mRNA sequence	AMPN_RABITRecName: Full=Aminopeptidase N; Short=AP-N; Short=rbAPN; AltName: Full=Alanyl aminopeptidase; AltName: Full=Aminopeptidase M; Short=AP-M; AltName: Full=Microsomal aminopeptidase; AltName: CD_antigen=CD13
Mgalloreinf_contig_10922	2.86178	3.80641e-05	TSA: Mytilus galloprovincialis NORM_MGC_c15912 mRNA sequence	---NA---
Mgalloreinf_contig_135	2.86373	0	Mytilus galloprovincialis D-octopine dehydrogenase (OcDH) mRNA, complete cds	OCDH_MIZYERecName: Full=Octopine dehydrogenase; Short=OcDH
Mgalloreinf_contig_121145	2.86997	0	TSA: Mytilus galloprovincialis NORM_MGC_c10097 mRNA sequence	---NA---
Mgalloreinf_contig_7077	2.87514	0.000407382	TSA: Mytilus galloprovincialis NORM_MGT_c1184 mRNA sequence	---NA---
Mgalloreinf_contig_11226	2.87533	0.025378	TSA: Mytilus galloprovincialis NORM_MGT_c9435 mRNA sequence	---NA---
Mgalloreinf_contig_106115	2.8755	0	Mytilus galloprovincialis mRNA for C1q-domain-containing protein (c1q gene)	---NA---
Mgalloreinf_contig_9894	2.8794	0.0422061	TSA: Mytilus galloprovincialis NORM_MGT_c23272 mRNA sequence	---NA---
Mgalloreinf_contig_220859	2.87982	2.28098e-05	Mytilus coruscus byssal protein-2 mRNA, complete cds	---NA---
Mgalloreinf_contig_14856	2.89027	0.00325311	TSA: Mytilus galloprovincialis NORM_MGT_c15595 mRNA sequence	---NA---
Mgalloreinf_contig_5661	2.89228	0.00413201	PREDICTED: Octopus bimaculoides uncharacterized LOC106874599 (LOC106874599), partial mRNA	PGCA_BOVINRecName: Full=Aggrecan core protein; AltName: Full=Cartilage-specific proteoglycan core protein; Short=CSPCP; Flags: Precursor
Mgalloreinf_contig_11741	2.89449	9.16992e-06	TSA: Mytilus galloprovincialis NORM_MGC_c2552 mRNA sequence	---NA---
Mgalloreinf_contig_21466	2.89591	1.12072e-05	TSA: Mytilus galloprovincialis NORM_MGC_c4740 mRNA sequence	---NA---
Mgalloreinf_contig_122173	2.90088	1.43793e-06	Lottia gigantea hypothetical protein mRNA	---NA---
Mgalloreinf_contig_13527	2.90599	0	TSA: Mytilus galloprovincialis NORM_MGC_c8823 mRNA sequence	---NA---
Mgalloreinf_contig_12358	2.90777	0.000916585	Lottia gigantea hypothetical protein partial mRNA	4CL1_DICDIRecName: Full=Probable 4-coumarate--CoA ligase 1; Short=4CL 1; AltName: Full=4-coumaroyl-CoA synthase 1
Mgalloreinf_contig_109111	2.90986	4.98199e-09	TSA: Mytilus galloprovincialis NORM_MGC_c1456 mRNA sequence	---NA---
Mgalloreinf_contig_8500	2.9173	0	TSA: Mytilus galloprovincialis NORM_MGC_c5437 mRNA sequence	---NA---
Mgalloreinf_contig_107264	2.91992	0	TSA: Mytilus galloprovincialis NORM_MGC_c15709 mRNA sequence	---NA---
Mgalloreinf_contig_189567	2.92776	0.00609725	TSA: Mytilus galloprovincialis NORM_MGT_c6281 mRNA sequence	HS12B_MOUSERecName: Full=Heat shock 70 kDa protein 12B
Mgalloreinf_contig_13493	2.93264	1.37455e-08	TSA: Mytilus galloprovincialis NORM_MGT_c5747 mRNA sequence	ACT_HYDVURecName: Full=Actin, non-muscle 6.2
Mgalloreinf_contig_101103	2.93624	8.1103e-05	TSA: Mytilus galloprovincialis NORM_MGC_c8646 mRNA sequence	---NA---
Mgalloreinf_contig_44440	2.94291	6.0024e-11	TSA: Mytilus galloprovincialis NORM_MGT_c22853 mRNA sequence	---NA---
Mgalloreinf_contig_2357	2.94374	0.00167109	TSA: Mytilus galloprovincialis NORM_MGT_c16534 mRNA sequence	---NA---
Mgalloreinf_contig_245964	2.94497	3.43037e-07	TSA: Mytilus galloprovincialis NORM_MGT_c8070 mRNA sequence	HMCN1_MOUSERecName: Full=Hemicentin-1; AltName: Full=Fibulin-6; Short=FIBL-6; Flags: Precursor
Mgalloreinf_contig_5269	2.9456	0	TSA: Mytilus galloprovincialis NORM_MGC_c1251 mRNA sequence	TAAR9_MOUSERecName: Full=Trace amine-associated receptor 9; Short=TaR-9; Short=Trace amine receptor 9; Short=mTaar9
Mgalloreinf_contig_4883	2.9614	0	TSA: Mytilus galloprovincialis NORM_MGC_c1456 mRNA sequence	IF_CANFARecName: Full=Gastric intrinsic factor; AltName: Full=Intrinsic factor; Short=IF; Short=INF; AltName: Full=Pancreatic intrinsic factor; Flags: Precursor
Mgalloreinf_contig_394	2.96225	0	TSA: Mytilus galloprovincialis NORM_MGT_c4857 mRNA sequence	PYGM_MOUSERecName: Full=Glycogen phosphorylase, muscle form; AltName: Full=Myophosphorylase
Mgalloreinf_contig_12780	2.97452	0	TSA: Mytilus galloprovincialis NORM_MGC_c5437 mRNA sequence	---NA---
Mgalloreinf_contig_913	2.97754	0	TSA: Mytilus galloprovincialis NORM_MGT_c872 mRNA sequence	GELS1_LUMTERecName: Full=Gelsolin-like protein 1; AltName: Full=Actin-modulator; Short=EWAM; Short=EWAM-P1
Mgalloreinf_contig_18116	2.98471	0	TSA: Lymnaea stagnalis mRNA, contig: LymstCNS_TSA_5051, mRNA sequence	TIMP3_RABITRecName: Full=Metalloproteinase inhibitor 3; AltName: Full=Tissue inhibitor of metalloproteinases 3; Short=TIMP-3
Mgalloreinf_contig_5949	2.99192	0	Mytilus galloprovincialis mRNA for fibrinogen-related protein 5 (FREP5 gene)	FCN2_HUMANRecName: Full=Ficolin-2; AltName: Full=37 kDa elastin-binding protein; AltName: Full=Collagen/fibrinogen domain-containing protein 2; AltName: Full=EBP-37; AltName: Full=Ficolin-B; AltName: Full=Ficolin-beta; AltName: Full=Hucolin; AltName: Full=L-ficolin; AltName: Full=Serum lectin p35; Flags: Precursor
Mgalloreinf_contig_26553	2.99687	7.80312e-10	TSA: Mytilus galloprovincialis NORM_MGT_c17591 mRNA sequence	PAG15_MOUSERecName: Full=Group XV phospholipase A2; AltName: Full=1-O-acylceramide synthase; Short=ACS; AltName: Full=LCAT-like lysophospholipase; Short=LLPL; AltName: Full=Lysophospholipase 3; AltName: Full=Lysosomal phospholipase A2; Short=LPLA2; Flags: Precursor
Mgalloreinf_contig_5997	3.00433	1.4892e-06	TSA: Placobranchus ocellatus 56281.Plocadult mRNA sequence	---NA---
Mgalloreinf_contig_8255	3.00433	1.4892e-06	TSA: Mytilus galloprovincialis NORM_MGT_c6223 mRNA sequence	DER_CHICKRecName: Full=D-erythrulose reductase; AltName: Full=Probable L-xylulose reductase; Short=XR
Mgalloreinf_contig_15079	3.00461	1.41056e-09	TSA: Mytilus galloprovincialis NORM_MGT_c5842 mRNA sequence	AAAD_BOVINRecName: Full=Arylacetamide deacetylase
Mgalloreinf_contig_22188	3.00664	1.65066e-09	TSA: Mytilus galloprovincialis NORM_MGT_c21797 mRNA sequence	---NA---
Mgalloreinf_contig_10076	3.00709	0.000246667	TSA: Mytilus galloprovincialis NORM_MGT_c554 mRNA sequence	PHF24_PONABRecName: Full=PHD finger protein 24
Mgalloreinf_contig_828	3.01759	0	TSA: Mytilus galloprovincialis NORM_MGT_c4000 mRNA sequence	---NA---
Mgalloreinf_contig_21860	3.01791	0	TSA: Mytilus galloprovincialis NORM_MGT_c12850 mRNA sequence	SAV1_STRVLRecName: Full=Streptavidin-V1; Short=SA V1; Flags: Precursor
Mgalloreinf_contig_4257	3.01973	0	TSA: Haliotis diversicolor singleton20239.Hadilarv mRNA sequence	MOT12_XENTRRecName: Full=Monocarboxylate transporter 12; Short=MCT 12; AltName: Full=Solute carrier family 16 member 12
Mgalloreinf_contig_144052	3.02904	0	PREDICTED: Crassostrea gigas ADP-ribosylation factor (LOC105349185), mRNA	---NA---
Mgalloreinf_contig_14007	3.02983	2.70108e-10	TSA: Mytilus galloprovincialis NORM_MGT_c7943 mRNA sequence	FXRD2_MOUSERecName: Full=FAD-dependent oxidoreductase domain-containing protein 2; Flags: Precursor
Mgalloreinf_contig_59309	3.03345	0	TSA: Mytilus galloprovincialis NORM_MGC_c5437 mRNA sequence	---NA---
Mgalloreinf_contig_115990	3.04222	0	Lottia gigantea hypothetical protein partial mRNA	---NA---
Mgalloreinf_contig_131450	3.04358	0.0015639	TSA: Mytilus edulis, clone 20100630_40542 length=1367 numreads=43, mRNA sequence	---NA---
Mgalloreinf_contig_131989	3.0531	1.17047e-09	Mytilus galloprovincialis mRNA for C1q-domain-containing protein (c1q gene)	---NA---
Mgalloreinf_contig_30566	3.0583	1.59064e-09	TSA: Mytilus galloprovincialis NORM_MGT_c5762 mRNA sequence	TXD16_MOUSERecName: Full=Thioredoxin domain-containing protein 16; Flags: Precursor
Mgalloreinf_contig_31595	3.06123	6.60264e-10	PREDICTED: Crassostrea gigas structural maintenance of chromosomes protein 4 (LOC105332675), mRNA	SMC4_XENLARecName: Full=Structural maintenance of chromosomes protein 4; Short=SMC protein 4; Short=SMC-4; AltName: Full=Chromosome assembly protein XCAP-C; AltName: Full=Chromosome-associated protein C
Mgalloreinf_contig_26830	3.06686	0.0203157	Lottia gigantea hypothetical protein mRNA	---NA---
Mgalloreinf_contig_21059	3.07431	1.28811e-06	TSA: Mytilus galloprovincialis NORM_MGC_c8552 mRNA sequence	TOP2A_MOUSERecName: Full=DNA topoisomerase 2-alpha; AltName: Full=DNA topoisomerase II, alpha isozyme
Mgalloreinf_contig_9779	3.07808	0	PREDICTED: Crassostrea gigas plexin domain-containing protein 2 (LOC105320651), transcript variant X1, mRNA	PXDC2_MOUSERecName: Full=Plexin domain-containing protein 2; AltName: Full=Tumor endothelial marker 7-related protein; Flags: Precursor
Mgalloreinf_contig_9186	3.08583	0	Mytilus galloprovincialis MgC1q2 gene for putative C1q domain containing protein MgC1q2	---NA---
Mgalloreinf_contig_54061	3.08793	0	TSA: Lymnaea stagnalis mRNA, contig: LymstCNS_TSA_13269, mRNA sequence	---NA---
Mgalloreinf_contig_8071	3.09483	2.10084e-10	TSA: Mytilus galloprovincialis NORM_MGT_c8569 mRNA sequence	---NA---
Mgalloreinf_contig_5887	3.11631	0	TSA: Mytilus galloprovincialis NORM_MGC_c1012 mRNA sequence	---NA---
Mgalloreinf_contig_1099	3.12414	0	TSA: Lymnaea stagnalis mRNA, contig: LymstCNS_TSA_12050, mRNA sequence	---NA---
Mgalloreinf_contig_41843	3.13206	1.50864e-06	TSA: Mytilus galloprovincialis NORM_MGC_c11709 mRNA sequence	---NA---
Mgalloreinf_contig_22489	3.14531	0.000896619	TSA: Mytilus galloprovincialis NORM_MGT_c9052 mRNA sequence	---NA---
Mgalloreinf_contig_5448	3.15027	0	TSA: Mytilus galloprovincialis NORM_MGT_c6003 mRNA sequence	AMPN_RATRecName: Full=Aminopeptidase N; Short=AP-N; Short=rAPN; AltName: Full=Alanyl aminopeptidase; AltName: Full=Aminopeptidase M; Short=AP-M; AltName: Full=Kidney Zn peptidase; Short=KZP; AltName: Full=Microsomal aminopeptidase; AltName: CD_antigen=CD13
Mgalloreinf_contig_8064	3.15621	3.48139e-09	PREDICTED: Crassostrea gigas uncharacterized LOC105333540 (LOC105333540), mRNA	---NA---
Mgalloreinf_contig_4564	3.16192	0	TSA: Mytilus galloprovincialis NORM_MGC_c9639 mRNA sequence	---NA---
Mgalloreinf_contig_385	3.16238	0	TSA: Mytilus edulis, clone 20100630_35299 length=2173 numreads=121, mRNA sequence	PV21_POMCARecName: Full=Perivitellin-2 67 kDa subunit; Short=PcPV2 67 kDa subunit; Short=PcPV2-67; AltName: Full=PV2 MACPF subunit; Flags: Precursor
Mgalloreinf_contig_1513	3.17528	2.43109e-06	TSA: Mytilus galloprovincialis NORM_MGC_c2301 mRNA sequence	---NA---
Mgalloreinf_contig_4120	3.17682	0	TSA: Mytilus galloprovincialis NORM_MGT_c24158 mRNA sequence	---NA---
Mgalloreinf_contig_112808	3.1779	7.5882e-06	TSA: Mytilus galloprovincialis NORM_MGT_c18766 mRNA sequence	---NA---
Mgalloreinf_contig_2156	3.178	0.0276763	TSA: Mytilus galloprovincialis NORM_MGC_c4695 mRNA sequence	DCC1_XENTRRecName: Full=Sister chromatid cohesion protein DCC1
Mgalloreinf_contig_172783	3.17928	0.00233549	TSA: Mytilus galloprovincialis NORM_MGC_c5773 mRNA sequence	GVIN1_MOUSERecName: Full=Interferon-induced very large GTPase 1; AltName: Full=Very large-inducible GTPase-1; Short=VLIG-1
Mgalloreinf_contig_23226	3.1802	0.00022509	Lottia gigantea hypothetical protein partial mRNA	AGRL3_BOVINRecName: Full=Adhesion G protein-coupled receptor L3; AltName: Full=Latrophilin-3; Flags: Precursor
Mgalloreinf_contig_614	3.19016	0	PREDICTED: Crassostrea gigas laccase-3-like (LOC105337702), mRNA	LAC24_ORYSJRecName: Full=Laccase-24; AltName: Full=Benzenediol:oxygen oxidoreductase 24; AltName: Full=Diphenol oxidase 24; AltName: Full=Urishiol oxidase 24; Flags: Precursor
Mgalloreinf_contig_59743	3.19133	1.15174e-05	TSA: Mytilus galloprovincialis NORM_MGT_c22755 mRNA sequence	---NA---
Mgalloreinf_contig_66325	3.19212	1.34154e-08	TSA: Villosa lienosa k50_1304500.Vilimmg mRNA sequence	ZP4_PIGRecName: Full=Zona pellucida sperm-binding protein 4; AltName: Full=Zona pellucida glycoprotein 3-alpha; Short=Zp-3-alpha; Short=Zp3-alpha; AltName: Full=Zona pellucida glycoprotein 4; Short=Zp-4; AltName: Full=Zona pellucida protein B; Contains: RecName: Full=Processed zona pellucida sperm-binding protein 4; Flags: Precursor
Mgalloreinf_contig_128508	3.1924	0	TSA: Mytilus galloprovincialis NORM_MGT_c8188 mRNA sequence	---NA---
Mgalloreinf_contig_29427	3.19543	5.10204e-10	PREDICTED: Aplysia californica DNA polymerase delta subunit 4-like (LOC101848277), mRNA	---NA---
Mgalloreinf_contig_346	3.20899	0	TSA: Mytilus galloprovincialis NORM_MGT_c5988 mRNA sequence	---NA---
Mgalloreinf_contig_53471	3.21107	5.83551e-05	TSA: Ruditapes philippinarum Locus_7640.Ruphgonad mRNA sequence	---NA---
Mgalloreinf_contig_914	3.21658	0	TSA: Meretrix meretrix Contig280.Meme mRNA sequence	GELS1_LUMTERecName: Full=Gelsolin-like protein 1; AltName: Full=Actin-modulator; Short=EWAM; Short=EWAM-P1
Mgalloreinf_contig_208227	3.21711	3.22713e-06	TSA: Mytilus galloprovincialis NORM_MGC_c5534 mRNA sequence	---NA---
Mgalloreinf_contig_4387	3.22951	0	TSA: Mytilus galloprovincialis NORM_MGT_c16297 mRNA sequence	LECH_CHICKRecName: Full=Hepatic lectin
Mgalloreinf_contig_3108	3.23559	0	TSA: Mytilus edulis, clone 20100630_7543 length=951 numreads=289, mRNA sequence	---NA---
Mgalloreinf_contig_183228	3.24124	0	Mytilus galloprovincialis mRNA for big defensin BD2	---NA---
Mgalloreinf_contig_22150	3.25626	0.00050596	TSA: Mytilus galloprovincialis NORM_MGT_c11000 mRNA sequence	HMCN1_MOUSERecName: Full=Hemicentin-1; AltName: Full=Fibulin-6; Short=FIBL-6; Flags: Precursor
Mgalloreinf_contig_345	3.25843	0	TSA: Mytilus galloprovincialis NORM_MGT_c5988 mRNA sequence	EPDR1_BOVINRecName: Full=Mammalian ependymin-related protein 1; Short=MERP-1; Flags: Precursor
Mgalloreinf_contig_3718	3.26825	0.00186892	TSA: Mytilus galloprovincialis NORM_MGT_c3712 mRNA sequence	---NA---
Mgalloreinf_contig_32267	3.26956	0.00560088	TSA: Mytilus galloprovincialis NORM_MGT_c405 mRNA sequence	CASP3_BOVINRecName: Full=Caspase-3; Short=CASP-3; Contains: RecName: Full=Caspase-3 subunit p17; Contains: RecName: Full=Caspase-3 subunit p12; Flags: Precursor
Mgalloreinf_contig_1402	3.27529	0	TSA: Mytilus galloprovincialis NORM_MGT_c9329 mRNA sequence	PCKG_ASCSURecName: Full=Phosphoenolpyruvate carboxykinase
Mgalloreinf_contig_17009	3.28252	2.0048e-07	TSA: Lymnaea stagnalis mRNA, contig: LymstCNS_TSA_14305, mRNA sequence	---NA---
Mgalloreinf_contig_34176	3.2918	5.94718e-07	TSA: Placobranchus ocellatus 20925.Plocadult mRNA sequence	---NA---
Mgalloreinf_contig_82	3.2918	5.94718e-07	TSA: Mytilus galloprovincialis NORM_MGT_c5988 mRNA sequence	---NA---
Mgalloreinf_contig_145778	3.29347	0.00304738	TSA: Mytilus galloprovincialis NORM_MGT_c552 mRNA sequence	---NA---
Mgalloreinf_contig_4310	3.29884	0	PREDICTED: Crassostrea gigas laccase-3-like (LOC105337702), mRNA	LAC1_PHLRARecName: Full=Laccase; AltName: Full=Benzenediol:oxygen oxidoreductase; AltName: Full=Diphenol oxidase; AltName: Full=Ligninolytic phenoloxidase; AltName: Full=Urishiol oxidase; Flags: Precursor
Mgalloreinf_contig_16434	3.29978	0	TSA: Mytilus galloprovincialis NORM_MGT_c7180 mRNA sequence	KY_MOUSERecName: Full=Kyphoscoliosis peptidase
Mgalloreinf_contig_2684	3.3083	8.80732e-07	UNVERIFIED: Mytilus trossulus clone BM59 hypothetical protein mRNA, complete cds	---NA---
Mgalloreinf_contig_40712	3.30852	7.34393e-08	TSA: Mytilus galloprovincialis NORM_MGT_c2717 mRNA sequence	---NA---
Mgalloreinf_contig_106357	3.31263	6.0024e-11	PREDICTED: Biomphalaria glabrata uncharacterized LOC106062490 (LOC106062490), mRNA	---NA---
Mgalloreinf_contig_1285	3.31395	0	TSA: Mytilus galloprovincialis NORM_MGT_c10585 mRNA sequence	PCKG_HAECORecName: Full=Phosphoenolpyruvate carboxykinase
Mgalloreinf_contig_9785	3.32387	0	TSA: Villosa lienosa Contig3679.Vilimmg mRNA sequence	ROST_DROMERecName: Full=Protein rolling stone
Mgalloreinf_contig_43256	3.32405	0	TSA: Mytilus galloprovincialis NORM_MGC_c12093 mRNA sequence	---NA---
Mgalloreinf_contig_5693	3.33456	0	TSA: Mytilus galloprovincialis NORM_MGT_c14022 mRNA sequence	---NA---
Mgalloreinf_contig_2042	3.34233	0	Reishia clavigera clone GS32 matrix Metalloproteinase mRNA, partial cds	MMP3_HUMANRecName: Full=Stromelysin-1; Short=SL-1; AltName: Full=Matrix metalloproteinase-3; Short=MMP-3; AltName: Full=Transin-1; Flags: Precursor
Mgalloreinf_contig_4691	3.34481	1.67167e-08	TSA: Villosa lienosa Contig17134.Vilimmg mRNA sequence	AGRL3_HUMANRecName: Full=Adhesion G protein-coupled receptor L3; AltName: Full=Calcium-independent alpha-latrotoxin receptor 3; Short=CIRL-3; AltName: Full=Latrophilin-3; AltName: Full=Lectomedin-3; Flags: Precursor
Mgalloreinf_contig_7159	3.35169	0	TSA: Ruditapes philippinarum isotig08953_isogroup00911 mRNA sequence	PA2H1_NOTSCRecName: Full=Basic phospholipase A2 homolog 1; Short=svPLA2 homolog; AltName: Full=Notechis II-1
Mgalloreinf_contig_235	3.35548	0	TSA: Mytilus galloprovincialis NORM_MGT_c8623 mRNA sequence	---NA---
Mgalloreinf_contig_700	3.36583	0	Crassostrea hongkongensis high mobility group protein DSP1 mRNA, complete cds	HMG2_DROMERecName: Full=High mobility group protein DSP1; AltName: Full=Protein dorsal switch 1
Mgalloreinf_contig_165686	3.36784	0	TSA: Mytilus galloprovincialis NORM_MGC_c7007 mRNA sequence	---NA---
Mgalloreinf_contig_12874	3.37743	3.0012e-11	TSA: Mytilus galloprovincialis NORM_MGC_c1597 mRNA sequence	MGA_HUMANRecName: Full=Maltase-glucoamylase, intestinal; Includes: RecName: Full=Maltase; AltName: Full=Alpha-glucosidase; Includes: RecName: Full=Glucoamylase; AltName: Full=Glucan 1,4-alpha-glucosidase
Mgalloreinf_contig_6749	3.38289	9.52461e-06	TSA: Mytilus galloprovincialis NORM_MGC_c7912 mRNA sequence	---NA---
Mgalloreinf_contig_41317	3.38738	0.000813926	Crepidula fornicata homeobox protein orthodenticle (Otx) mRNA, complete cds	---NA---
Mgalloreinf_contig_8670	3.39359	0.00573184	TSA: Mytilus galloprovincialis NORM_MGC_c3807 mRNA sequence	ERP29_CHICKRecName: Full=Endoplasmic reticulum resident protein 29; Short=ERp29
Mgalloreinf_contig_123453	3.3982	5.49778e-06	TSA: Mytilus galloprovincialis NORM_MGC_c7912 mRNA sequence	---NA---
Mgalloreinf_contig_6359	3.40139	2.59385e-06	TSA: Mytilus galloprovincialis NORM_MGT_c12034 mRNA sequence	---NA---
Mgalloreinf_contig_38812	3.40708	2.98919e-08	TSA: Elysia timida contig08105.Eltiadult mRNA sequence	---NA---
Mgalloreinf_contig_138322	3.40839	0	Mytilus galloprovincialis multi-CRP-I 5 mRNA, complete cds	---NA---
Mgalloreinf_contig_4062	3.41092	5.10204e-10	TSA: Mytilus galloprovincialis NORM_MGC_c15912 mRNA sequence	---NA---
Mgalloreinf_contig_6862	3.41188	0.00737753	TSA: Mytilus galloprovincialis NORM_MGC_c2512 mRNA sequence	---NA---
Mgalloreinf_contig_12881	3.41794	7.27521e-07	TSA: Villosa lienosa Contig463.Vilimmg mRNA sequence	PA24A_XENTRRecName: Full=Cytosolic phospholipase A2; Short=cPLA2; AltName: Full=Phospholipase A2 group IVA; Includes: RecName: Full=Phospholipase A2; AltName: Full=Phosphatidylcholine 2-acylhydrolase; Includes: RecName: Full=Lysophospholipase
Mgalloreinf_contig_241	3.42298	0	TSA: Ruditapes philippinarum Locus_3908.Ruphgonad mRNA sequence	ALDH2_BOVINRecName: Full=Aldehyde dehydrogenase, mitochondrial; AltName: Full=ALDH class 2; AltName: Full=ALDH-E2; AltName: Full=ALDHI; Flags: Precursor
Mgalloreinf_contig_3723	3.42832	3.90156e-10	TSA: Villosa lienosa Contig60041.Vilimmg mRNA sequence	CUTA_XENLARecName: Full=Protein CutA homolog; Flags: Precursor
Mgalloreinf_contig_17309	3.42942	0	TSA: Meretrix meretrix Contig3649.Meme mRNA sequence	---NA---
Mgalloreinf_contig_8807	3.43844	0	PREDICTED: Crassostrea gigas uncharacterized LOC105339290 (LOC105339290), mRNA	YQHO_BACSURecName: Full=Uncharacterized protein YqhO
Mgalloreinf_contig_86696	3.4461	0	TSA: Mytilus galloprovincialis NORM_MGC_c12093 mRNA sequence	---NA---
Mgalloreinf_contig_69633	3.45036	5.9614e-06	Mytilus galloprovincialis apextrin-like protein (apelP) mRNA, complete cds	---NA---
Mgalloreinf_contig_72609	3.45394	0.00509868	TSA: Placobranchus ocellatus 21206.Plocadult mRNA sequence	---NA---
Mgalloreinf_contig_119361	3.45858	0	Mytilus galloprovincialis mRNA for fibrinogen-related protein 3 (FREP3 gene)	FCN2_HUMANRecName: Full=Ficolin-2; AltName: Full=37 kDa elastin-binding protein; AltName: Full=Collagen/fibrinogen domain-containing protein 2; AltName: Full=EBP-37; AltName: Full=Ficolin-B; AltName: Full=Ficolin-beta; AltName: Full=Hucolin; AltName: Full=L-ficolin; AltName: Full=Serum lectin p35; Flags: Precursor
Mgalloreinf_contig_100271	3.45861	0.0003973	TSA: Mytilus galloprovincialis NORM_MGC_c5437 mRNA sequence	---NA---
Mgalloreinf_contig_4643	3.46788	9.04862e-08	TSA: Villosa lienosa Contig1651.Vilimmg mRNA sequence	CHLE_HORSERecName: Full=Cholinesterase; AltName: Full=Acylcholine acylhydrolase; AltName: Full=Butyrylcholine esterase; AltName: Full=Choline esterase II; AltName: Full=EQ-BCHE; AltName: Full=Pseudocholinesterase
Mgalloreinf_contig_8	3.5005	0	TSA: Mytilus galloprovincialis NORM_MGC_c2736 mRNA sequence	CTXA_CARALRecName: Full=Toxin CaTX-A; Short=Toxin A; AltName: Full=CAT-1; Flags: Precursor
Mgalloreinf_contig_25	3.50315	0	Chlamys farreri ETS-family transcription factor mRNA, complete cds	EHF_PANPARecName: Full=ETS homologous factor; AltName: Full=ETS domain-containing transcription factor
Mgalloreinf_contig_17300	3.50596	3.01458e-06	PREDICTED: Crassostrea gigas sushi domain-containing protein 2 (LOC105335620), mRNA	SNED1_HUMANRecName: Full=Sushi, nidogen and EGF-like domain-containing protein 1; AltName: Full=Insulin-responsive sequence DNA-binding protein 1; Short=IRE-BP1; Flags: Precursor
Mgalloreinf_contig_56550	3.50939	1.65066e-09	TSA: Mytilus galloprovincialis NORM_MGT_c13215 mRNA sequence	---NA---
Mgalloreinf_contig_645	3.51506	0	TSA: Mytilus galloprovincialis NORM_MGT_c10585 mRNA sequence	PCKG_ASCSURecName: Full=Phosphoenolpyruvate carboxykinase
Mgalloreinf_contig_47356	3.51805	0.00452595	TSA: Mytilus galloprovincialis NORM_MGT_c1134 mRNA sequence	---NA---
Mgalloreinf_contig_2996	3.52411	0	TSA: Mytilus edulis, clone 20100630_25811 length=1164 numreads=277, mRNA sequence	---NA---
Mgalloreinf_contig_6183	3.52422	0	TSA: Mytilus galloprovincialis NORM_MGT_c10848 mRNA sequence	NUCB2_RATRecName: Full=Nucleobindin-2; AltName: Full=DNA-binding protein NEFA; AltName: Full=Prepronesfatin; Contains: RecName: Full=Nesfatin-1; Flags: Precursor
Mgalloreinf_contig_12067	3.5306	0	PREDICTED: Biomphalaria glabrata protein PBMUCL2-like (LOC106052731), mRNA	---NA---
Mgalloreinf_contig_17000	3.54008	0	TSA: Mytilus galloprovincialis NORM_MGC_c2130 mRNA sequence	---NA---
Mgalloreinf_contig_25156	3.54737	0	TSA: Mytilus galloprovincialis NORM_MGC_c15726 mRNA sequence	---NA---
Mgalloreinf_contig_11111	3.55289	0.000563883	TSA: Mytilus galloprovincialis NORM_MGC_c5507 mRNA sequence	---NA---
Mgalloreinf_contig_22303	3.55586	3.47599e-07	Lottia gigantea hypothetical protein partial mRNA	CHIA_BOVINRecName: Full=Acidic mammalian chitinase; Short=AMCase; AltName: Full=Chitin-binding protein b04; Short=CBPb04; Flags: Precursor
Mgalloreinf_contig_7898	3.56397	3.84154e-09	TSA: Mytilus galloprovincialis NORM_MGT_c17225 mRNA sequence	ELF5_MOUSERecName: Full=ETS-related transcription factor Elf-5; AltName: Full=E74-like factor 5
Mgalloreinf_contig_75115	3.57205	1.52619e-05	TSA: Mytilus galloprovincialis NORM_MGT_c18902 mRNA sequence	---NA---
Mgalloreinf_contig_10736	3.57279	0	TSA: Mytilus edulis, clone 20100630_19944 length=458 numreads=2, mRNA sequence	---NA---
Mgalloreinf_contig_14048	3.57368	8.85324e-07	Mytilus galloprovincialis MgC1q47 gene for putative C1q domain containing protein MgC1q47	---NA---
Mgalloreinf_contig_1485	3.57743	0	TSA: Mytilus galloprovincialis NORM_MGT_c20723 mRNA sequence	---NA---
Mgalloreinf_contig_138034	3.57763	0	PREDICTED: Crassostrea gigas uncharacterized LOC105320792 (LOC105320792), transcript variant X2, mRNA	---NA---
Mgalloreinf_contig_8768	3.58013	0.00168274	TSA: Mytilus galloprovincialis NORM_MGT_c6223 mRNA sequence	DER_CHICKRecName: Full=D-erythrulose reductase; AltName: Full=Probable L-xylulose reductase; Short=XR
Mgalloreinf_contig_4303	3.58085	0	PREDICTED: Biomphalaria glabrata ATP-binding cassette sub-family F member 1-like (LOC106061927), mRNA	BLNK_MOUSERecName: Full=B-cell linker protein; AltName: Full=B-cell adapter containing a SH2 domain protein; AltName: Full=B-cell adapter containing a Src homology 2 domain protein; AltName: Full=Cytoplasmic adapter protein; AltName: Full=Lymphocyte antigen 57; AltName: Full=Src homology 2 domain-containing leukocyte protein of 65 kDa; Short=Slp-65
Mgalloreinf_contig_60745	3.58534	5.16356e-07	TSA: Mytilus galloprovincialis NORM_MGC_c2736 mRNA sequence	---NA---
Mgalloreinf_contig_99891	3.60463	0	Mytilus galloprovincialis apextrin-like protein (apelP) mRNA, complete cds	---NA---
Mgalloreinf_contig_80325	3.60479	0.00215331	TSA: Mytilus galloprovincialis NORM_MGC_c4631 mRNA sequence	PXDNL_HUMANRecName: Full=Peroxidasin-like protein; AltName: Full=Cardiac peroxidase; AltName: Full=Vascular peroxidase 2; AltName: Full=polysomal ribonuclease 1; Short=PRM1; Flags: Precursor
Mgalloreinf_contig_34602	3.60929	2.36631e-05	TSA: Mytilus galloprovincialis NORM_MGC_c2020 mRNA sequence	---NA---
Mgalloreinf_contig_1783	3.61152	0	TSA: Mytilus galloprovincialis NORM_MGT_c9112 mRNA sequence	DOX1_ARATHRecName: Full=Alpha-dioxygenase 1; Short=Alpha DOX1; AltName: Full=Fatty acid dioxygenase AlphaDOX1; AltName: Full=Pathogen-induced oxygenase; AltName: Full=Plant alpha dioxygenase 1; Flags: Precursor
Mgalloreinf_contig_2650	3.61311	0	TSA: Mytilus galloprovincialis NORM_MGC_c2736 mRNA sequence	CTXA_CARALRecName: Full=Toxin CaTX-A; Short=Toxin A; AltName: Full=CAT-1; Flags: Precursor
Mgalloreinf_contig_4029	3.61716	7.71068e-07	TSA: Mytilus galloprovincialis NORM_MGT_c13950 mRNA sequence	---NA---
Mgalloreinf_contig_2920	3.61825	0	TSA: Mytilus galloprovincialis NORM_MGT_c11241 mRNA sequence	---NA---
Mgalloreinf_contig_120883	3.6193	0	TSA: Mytilus galloprovincialis NORM_MGT_c11305 mRNA sequence	---NA---
Mgalloreinf_contig_14625	3.62268	1.63235e-06	TSA: Mytilus galloprovincialis NORM_MGT_c7481 mRNA sequence	---NA---
Mgalloreinf_contig_1415	3.62789	0	TSA: Mytilus galloprovincialis NORM_MGC_c1204 mRNA sequence	ANGL6_HUMANRecName: Full=Angiopoietin-related protein 6; AltName: Full=Angiopoietin-like protein 6; AltName: Full=Angiopoietin-related growth factor; AltName: Full=Angiopoietin-related protein 5; Flags: Precursor
Mgalloreinf_contig_10969	3.63003	0.000272333	TSA: Mytilus edulis, clone 20100630_67414 length=2071 numreads=312, mRNA sequence	HS12A_MOUSERecName: Full=Heat shock 70 kDa protein 12A
Mgalloreinf_contig_10123	3.63521	7.57575e-06	TSA: Mytilus galloprovincialis NORM_MGT_c9634 mRNA sequence	---NA---
Mgalloreinf_contig_35053	3.63675	0	TSA: Mytilus galloprovincialis NORM_MGT_c23862 mRNA sequence	---NA---
Mgalloreinf_contig_1141	3.64505	3.0012e-11	TSA: Mytilus galloprovincialis NORM_MGT_c4535 mRNA sequence	---NA---
Mgalloreinf_contig_48377	3.64816	0.00148545	TSA: Mytilus galloprovincialis NORM_MGT_c1340 mRNA sequence	PAR11_MOUSERecName: Full=Poly
Mgalloreinf_contig_51235	3.65401	0.000344839	TSA: Deroceras reticulatum Contig_4149.DretDigGland, mRNA sequence	SLIT_DROMERecName: Full=Protein slit; Short=dSlit; Contains: RecName: Full=Protein slit N-product; Contains: RecName: Full=Protein slit C-product; Flags: Precursor
Mgalloreinf_contig_20186	3.66425	0.000803839	PREDICTED: Crassostrea gigas prolow-density lipoprotein receptor-related protein 1 (LOC105321754), transcript variant X1, mRNA	M21D2_MOUSERecName: Full=Protein MB21D2; AltName: Full=Mab-21 domain-containing protein 2
Mgalloreinf_contig_257	3.67338	0	TSA: Mytilus galloprovincialis NORM_MGT_c21294 mRNA sequence	XP4_XENLARecName: Full=Putative gastrointestinal growth factor xP4; AltName: Full=TFF p4.1; Flags: Precursor
Mgalloreinf_contig_3404	3.69153	0.00102486	TSA: Mytilus galloprovincialis NORM_MGT_c17281 mRNA sequence	---NA---
Mgalloreinf_contig_252227	3.70717	0.00013158	TSA: Mytilus edulis, clone 20100630_40542 length=1367 numreads=43, mRNA sequence	---NA---
Mgalloreinf_contig_955	3.71258	0	TSA: Mytilus edulis, clone 20100630_73526 length=622 numreads=247, mRNA sequence	CBLN1_HUMANRecName: Full=Cerebellin-1; AltName: Full=Precerebellin; Contains: RecName: Full=Cerebellin; Short=CER; Contains: RecName: Full=
Mgalloreinf_contig_193850	3.71302	0	Conus episcopatus mRNA, sequence id; Ep642-SF13	---NA---
Mgalloreinf_contig_112727	3.71332	0	PREDICTED: Crassostrea gigas zinc finger protein 367 (LOC105336043), mRNA	---NA---
Mgalloreinf_contig_163220	3.72098	0.0467791	PREDICTED: Aplysia californica cadherin EGF LAG seven-pass G-type receptor 1-like (LOC101845935), mRNA	---NA---
Mgalloreinf_contig_319	3.72614	0	TSA: Mytilus galloprovincialis NORM_MGC_c7456 mRNA sequence	---NA---
Mgalloreinf_contig_63172	3.74838	0.00038421	TSA: Mytilus galloprovincialis NORM_MGT_c3273 mRNA sequence	ACH2_CAEELRecName: Full=Acetylcholine receptor subunit beta-type unc-29; AltName: Full=Uncoordinated protein 29; Flags: Precursor
Mgalloreinf_contig_4632	3.77052	0.0337777	Mytilus galloprovincialis MgC1q17 gene for putative C1q domain containing protein MgC1q17	C1QL3_MOUSERecName: Full=Complement C1q-like protein 3; AltName: Full=C1q and tumor necrosis factor-related protein 13; Short=C1q/TNF-related protein 13; Short=CTRP13; AltName: Full=Gliacolin; Flags: Precursor
Mgalloreinf_contig_25721	3.77532	0	TSA: Mytilus galloprovincialis NORM_MGT_c576 mRNA sequence	---NA---
Mgalloreinf_contig_17249	3.78411	2.30378e-06	TSA: Mytilus galloprovincialis NORM_MGT_c10268 mRNA sequence	RUSD2_HUMANRecName: Full=RNA pseudouridylate synthase domain-containing protein 2
Mgalloreinf_contig_18775	3.78542	0	TSA: Mytilus galloprovincialis NORM_MGT_c16157 mRNA sequence	---NA---
Mgalloreinf_contig_50263	3.78824	3.57563e-07	PREDICTED: Octopus bimaculoides cardioacceleratory peptide receptor-like (LOC106875206), transcript variant X1, mRNA	CCAPR_DROMERecName: Full=Cardioacceleratory peptide receptor; AltName: Full=Crustacean cardioactive peptide receptor
Mgalloreinf_contig_10469	3.79778	0.0011515	TSA: Mytilus edulis, clone 20100630_15145 length=774 numreads=8, mRNA sequence	HS12B_HUMANRecName: Full=Heat shock 70 kDa protein 12B
Mgalloreinf_contig_2737	3.80534	0	TSA: Mytilus galloprovincialis NORM_MGC_c1012 mRNA sequence	SPB10_RATRecName: Full=Serpin B10; AltName: Full=TGF-beta-repressible serine proteinase inhibitor; Short=Trespin; AltName: Full=Transforming growth factor beta repressible serpin
Mgalloreinf_contig_1027	3.81421	0	TSA: Mytilus galloprovincialis NORM_MGC_c13901 mRNA sequence	---NA---
Mgalloreinf_contig_18377	3.81474	1.10311e-05	PREDICTED: Octopus bimaculoides zinc finger protein 3-like (LOC106873406), partial mRNA	GHSR_MUSPFRecName: Full=Growth hormone secretagogue receptor type 1; Short=GHS-R; AltName: Full=GH-releasing peptide receptor; Short=GHRP; AltName: Full=Ghrelin receptor
Mgalloreinf_contig_3833	3.82165	0.000336976	TSA: Mytilus galloprovincialis NORM_MGT_c11432 mRNA sequence	GP157_MOUSERecName: Full=G-protein coupled receptor 157
Mgalloreinf_contig_66410	3.82469	9.29141e-07	TSA: Mytilus galloprovincialis NORM_MGT_c22500 mRNA sequence	---NA---
Mgalloreinf_contig_34162	3.83246	0.0014733	TSA: Mytilus galloprovincialis NORM_MGT_c15362 mRNA sequence	CFDP2_TRAJARecName: Full=Craniofacial development protein 2; AltName: Full=p97 bucentaur protein
Mgalloreinf_contig_69199	3.83246	0.0014733	Mytilus galloprovincialis CRP-I 1 mRNA, complete cds	---NA---
Mgalloreinf_contig_14338	3.83657	0	PREDICTED: Crassostrea gigas kelch domain-containing protein 2 (LOC105337613), mRNA	SELW_DANRERecName: Full=Selenoprotein W; Short=SelW
Mgalloreinf_contig_87504	3.85047	0	Mytilus galloprovincialis apextrin-like protein (apelP) mRNA, complete cds	---NA---
Mgalloreinf_contig_8492	3.85066	0	TSA: Mytilus edulis, clone 20100630_72076 length=2477 numreads=186, mRNA sequence	SLIT2_RATRecName: Full=Slit homolog 2 protein; Short=Slit-2; Flags: Precursor
Mgalloreinf_contig_11864	3.86069	2.10084e-10	Mytilus galloprovincialis toll-like receptor i mRNA, complete cds	SLIT_DROMERecName: Full=Protein slit; Short=dSlit; Contains: RecName: Full=Protein slit N-product; Contains: RecName: Full=Protein slit C-product; Flags: Precursor
Mgalloreinf_contig_110433	3.86097	6.13145e-08	TSA: Crepidula fornicata 3757.Cfedg, mRNA sequence	---NA---
Mgalloreinf_contig_11967	3.86683	0	TSA: Mytilus galloprovincialis NORM_MGT_c12010 mRNA sequence	---NA---
Mgalloreinf_contig_36331	3.86865	0	TSA: Mytilus galloprovincialis NORM_MGC_c12236 mRNA sequence	ROCO5_DICDIRecName: Full=Probable serine/threonine-protein kinase roco5; AltName: Full=Ras of complex proteins and C-terminal of roc 5
Mgalloreinf_contig_3816	3.87748	0	TSA: Mytilus galloprovincialis NORM_MGT_c15918 mRNA sequence	AL1A2_RATRecName: Full=Retinal dehydrogenase 2; Short=RALDH 2; Short=RalDH2; AltName: Full=Aldehyde dehydrogenase family 1 member A2; AltName: Full=Retinaldehyde-specific dehydrogenase type 2; Short=RALDH(II)
Mgalloreinf_contig_13194	3.87906	0	PREDICTED: Biomphalaria glabrata uncharacterized LOC106072037 (LOC106072037), partial mRNA	---NA---
Mgalloreinf_contig_158949	3.88029	0.00101149	TSA: Mytilus galloprovincialis NORM_MGC_c4164 mRNA sequence	---NA---
Mgalloreinf_contig_8828	3.88985	0	TSA: Placobranchus ocellatus 24091.Plocadult mRNA sequence	---NA---
Mgalloreinf_contig_5822	3.89433	0	TSA: Mytilus galloprovincialis NORM_MGC_c687 mRNA sequence	STAT_DROMERecName: Full=Signal transducer and transcription activator; Short=d-STAT; AltName: Full=Protein marelle
Mgalloreinf_contig_37186	3.90839	0.000160741	TSA: Mytilus galloprovincialis NORM_MGC_c6048 mRNA sequence	---NA---
Mgalloreinf_contig_145681	3.90947	0.0207383	TSA: Mytilus galloprovincialis NORM_MGT_c1372 mRNA sequence	PLXA1_HUMANRecName: Full=Plexin-A1; AltName: Full=Semaphorin receptor NOV; Flags: Precursor
Mgalloreinf_contig_85486	3.91663	8.80182e-05	TSA: Mytilus galloprovincialis NORM_MGT_c21 mRNA sequence	BAZ2A_XENLARecName: Full=Bromodomain adjacent to zinc finger domain protein 2A; AltName: Full=Transcription termination factor I-interacting protein 5; Short=TTF-I-interacting protein 5; Short=Tip5
Mgalloreinf_contig_15283	3.91913	0.0127491	TSA: Mytilus galloprovincialis NORM_MGT_c8312 mRNA sequence	---NA---
Mgalloreinf_contig_59960	3.92813	0.000694683	TSA: Villosa lienosa Contig13745.Vilimmg mRNA sequence	---NA---
Mgalloreinf_contig_24733	3.93169	2.68105e-05	TSA: Lymnaea stagnalis mRNA, contig: LymstCNS_TSA_14633, mRNA sequence	---NA---
Mgalloreinf_contig_144651	3.95042	6.0024e-11	TSA: Placopecten magellanicus Pmagell_eye_g05387t00001 mRNA sequence	---NA---
Mgalloreinf_contig_134	3.95176	0.000111071	Mytilus galloprovincialis D-octopine dehydrogenase (OcDH) mRNA, complete cds	ODH_HALDHRecName: Full=Opine dehydrogenase
Mgalloreinf_contig_118760	3.9524	0.0244489	TSA: Mytilus galloprovincialis NORM_MGT_c10585 mRNA sequence	PCKGM_MOUSERecName: Full=Phosphoenolpyruvate carboxykinase
Mgalloreinf_contig_59040	3.96084	0.0149515	TSA: Lymnaea stagnalis mRNA, contig: LymstCNS_TSA_52358, mRNA sequence	---NA---
Mgalloreinf_contig_5027	3.96278	1.49901e-06	TSA: Lymnaea stagnalis mRNA, contig: LymstCNS_TSA_9599, mRNA sequence	---NA---
Mgalloreinf_contig_871	3.96789	0	TSA: Mytilus galloprovincialis NORM_MGC_c10909 mRNA sequence	---NA---
Mgalloreinf_contig_56663	3.98278	0.000258163	TSA: Mytilus galloprovincialis NORM_MGC_c12936 mRNA sequence	---NA---
Mgalloreinf_contig_119048	3.99626	0	PREDICTED: Crassostrea gigas cell wall protein DAN4-like (LOC109619269), mRNA	---NA---
Mgalloreinf_contig_2716	4.00386	0	Mytilus galloprovincialis MgC1q47 gene for putative C1q domain containing protein MgC1q47	---NA---
Mgalloreinf_contig_21194	4.00623	3.44208e-07	TSA: Mytilus galloprovincialis NORM_MGT_c12010 mRNA sequence	---NA---
Mgalloreinf_contig_2227	4.01821	0.00060866	TSA: Ruditapes philippinarum isotig12881_isogroup02583 mRNA sequence	---NA---
Mgalloreinf_contig_896	4.03223	7.37575e-07	PREDICTED: Crassostrea gigas transmembrane protein 256 homolog (LOC105320242), mRNA	TM256_BUFGRRecName: Full=Transmembrane protein 256 homolog; Flags: Precursor
Mgalloreinf_contig_10492	4.06097	1.59967e-06	TSA: Villosa lienosa Contig1898.Vilimmg mRNA sequence	---NA---
Mgalloreinf_contig_83481	4.0818	3.0012e-11	Mytilus galloprovincialis apextrin-like protein (apelP) mRNA, complete cds	---NA---
Mgalloreinf_contig_90274	4.08587	0	TSA: Mytilus galloprovincialis NORM_MGC_c8862 mRNA sequence	---NA---
Mgalloreinf_contig_11054	4.0877	1.1244e-05	TSA: Mytilus galloprovincialis NORM_MGC_c10566 mRNA sequence	---NA---
Mgalloreinf_contig_56229	4.09948	0	TSA: Mytilus galloprovincialis NORM_MGT_c18902 mRNA sequence	---NA---
Mgalloreinf_contig_27658	4.10722	6.95978e-08	TSA: Mytilus galloprovincialis NORM_MGT_c21917 mRNA sequence	PSG3_HUMANRecName: Full=Pregnancy-specific beta-1-glycoprotein 3; Short=PS-beta-G-3; Short=PSBG-3; Short=Pregnancy-specific glycoprotein 3; AltName: Full=Carcinoembryonic antigen SG5; Flags: Precursor
Mgalloreinf_contig_310	4.10963	0	UNVERIFIED: Mytilus trossulus clone BM73 hypothetical protein mRNA, partial cds	---NA---
Mgalloreinf_contig_130434	4.11492	0.00562198	TSA: Mytilus galloprovincialis NORM_MGT_c5988 mRNA sequence	---NA---
Mgalloreinf_contig_3026	4.11663	0	TSA: Mytilus galloprovincialis NORM_MGT_c4944 mRNA sequence	---NA---
Mgalloreinf_contig_3178	4.12137	0	TSA: Crepidula fornicata 2502.Cfedg, mRNA sequence	---NA---
Mgalloreinf_contig_4540	4.12255	0	TSA: Mytilus galloprovincialis NORM_MGT_c1840 mRNA sequence	STAT2_MOUSERecName: Full=Signal transducer and activator of transcription 2
Mgalloreinf_contig_37960	4.12345	4.62165e-05	PREDICTED: Biomphalaria glabrata very low-density lipoprotein receptor-like (LOC106076387), mRNA	---NA---
Mgalloreinf_contig_16358	4.15512	0	PREDICTED: Crassostrea gigas proline-serine-threonine phosphatase-interacting protein 1-like (LOC105327295), transcript variant X1, mRNA	FCHO1_DANRERecName: Full=F-BAR domain only protein 1
Mgalloreinf_contig_200401	4.16631	0	TSA: Mytilus galloprovincialis NORM_MGT_c4944 mRNA sequence	---NA---
Mgalloreinf_contig_129861	4.16732	0.000106842	TSA: Mytilus galloprovincialis NORM_MGT_c15273 mRNA sequence	ASGR2_HUMANRecName: Full=Asialoglycoprotein receptor 2; Short=ASGP-R 2; Short=ASGPR 2; AltName: Full=C-type lectin domain family 4 member H2; AltName: Full=Hepatic lectin H2; Short=HL-2
Mgalloreinf_contig_808	4.16932	0	UNVERIFIED: Mytilus trossulus clone BM73 hypothetical protein mRNA, partial cds	RIR1_HUMANRecName: Full=Ribonucleoside-diphosphate reductase large subunit; AltName: Full=Ribonucleoside-diphosphate reductase subunit M1; AltName: Full=Ribonucleotide reductase large subunit
Mgalloreinf_contig_174960	4.17002	1.7087e-06	TSA: Mytilus galloprovincialis NORM_MGT_c2702 mRNA sequence	SYG2_CAEELRecName: Full=Synaptogenesis protein syg-2; AltName: Full=Synaptogenesis abnormal protein 2; Flags: Precursor
Mgalloreinf_contig_2500	4.17032	9.65606e-07	TSA: Villosa lienosa Contig59884.Vilimmg mRNA sequence	---NA---
Mgalloreinf_contig_18244	4.19234	0	TSA: Mytilus galloprovincialis NORM_MGT_c8064 mRNA sequence	---NA---
Mgalloreinf_contig_712	4.19248	0	TSA: Mytilus edulis, clone 20100630_4883 length=2344 numreads=846, mRNA sequence	---NA---
Mgalloreinf_contig_901	4.19305	0	Mytilus galloprovincialis apextrin-like protein (apelP) mRNA, complete cds	---NA---
Mgalloreinf_contig_69421	4.19546	0	TSA: Ruditapes philippinarum isotig13225_isogroup02755 mRNA sequence	---NA---
Mgalloreinf_contig_28937	4.21019	3.77557e-06	TSA: Mytilus galloprovincialis NORM_MGT_c8492 mRNA sequence	---NA---
Mgalloreinf_contig_6038	4.21224	0	TSA: Mytilus galloprovincialis NORM_MGC_c2580 mRNA sequence	PFLD_ECOLIRecName: Full=Formate acetyltransferase 2; AltName: Full=Pyruvate formate-lyase 2
Mgalloreinf_contig_10927	4.22587	0.0344405	TSA: Lymnaea stagnalis mRNA, contig: LymstCNS_TSA_10807, mRNA sequence	---NA---
Mgalloreinf_contig_2488	4.25767	0	TSA: Mytilus galloprovincialis NORM_MGT_c6838 mRNA sequence	---NA---
Mgalloreinf_contig_3968	4.26018	0	TSA: Meretrix meretrix Contig33999.Meme mRNA sequence	---NA---
Mgalloreinf_contig_24375	4.26445	0	TSA: Mytilus galloprovincialis NORM_MGT_c10078 mRNA sequence	PLX2_CAEBRRecName: Full=Plexin-2; Flags: Precursor
Mgalloreinf_contig_1898	4.27334	0	TSA: Mytilus edulis, clone 20100630_67116 length=716 numreads=7, mRNA sequence	---NA---
Mgalloreinf_contig_84403	4.276	0.00550578	TSA: Mytilus galloprovincialis NORM_MGC_c5561 mRNA sequence	---NA---
Mgalloreinf_contig_1880	4.27824	0	PREDICTED: Biomphalaria glabrata uncharacterized LOC106060007 (LOC106060007), mRNA	---NA---
Mgalloreinf_contig_66719	4.27839	0	TSA: Mytilus edulis, clone 20100630_4883 length=2344 numreads=846, mRNA sequence	---NA---
Mgalloreinf_contig_152599	4.27854	6.0024e-11	Mytilus galloprovincialis MgC1q46 gene for putative C1q domain containing protein MgC1q46	---NA---
Mgalloreinf_contig_5554	4.27955	0	TSA: Lymnaea stagnalis mRNA, contig: LymstCNS_TSA_5269, mRNA sequence	G6PD_CRIGRRecName: Full=Glucose-6-phosphate 1-dehydrogenase; Short=G6PD
Mgalloreinf_contig_6750	4.28418	0.0147591	TSA: Mytilus galloprovincialis NORM_MGT_c12873 mRNA sequence	---NA---
Mgalloreinf_contig_5361	4.28469	0	TSA: Villosa lienosa Contig1792.Vilimmg mRNA sequence	MLP_ACRMIRecName: Full=Mucin-like protein
Mgalloreinf_contig_5805	4.30251	1.05752e-05	Lottia gigantea hypothetical protein partial mRNA	SNED1_RATRecName: Full=Sushi, nidogen and EGF-like domain-containing protein 1; AltName: Full=Insulin-responsive sequence DNA-binding protein 1; Short=IRE-BP1; Flags: Precursor
Mgalloreinf_contig_189387	4.31543	6.40874e-05	TSA: Mytilus galloprovincialis NORM_MGT_c6467 mRNA sequence	---NA---
Mgalloreinf_contig_3083	4.3168	1.32263e-07	TSA: Placopecten magellanicus Pmagell_eye_g02299t00002 mRNA sequence	THPS_BOVINRecName: Full=Splenin; AltName: Full=Thymopoietin III
Mgalloreinf_contig_48139	4.3257	0.0024589	TSA: Mytilus edulis, clone 20100630_35975 length=1440 numreads=25, mRNA sequence	---NA---
Mgalloreinf_contig_45293	4.3342	0	PREDICTED: Biomphalaria glabrata MAM and LDL-receptor class A domain-containing protein 1-like (LOC106054419), mRNA	MLRP2_ACRMIRecName: Full=MAM and LDL-receptor class A domain-containing protein 2; AltName: Full=Skeletal organic matrix MAM and LDL-receptor 2; Short=SOM MAM and LDL-receptor 2
Mgalloreinf_contig_27948	4.33678	0	TSA: Mytilus galloprovincialis NORM_MGT_c15273 mRNA sequence	PGCB_BOVINRecName: Full=Brevican core protein; Flags: Precursor
Mgalloreinf_contig_5906	4.33879	0	TSA: Mytilus galloprovincialis NORM_MGT_c12277 mRNA sequence	---NA---
Mgalloreinf_contig_843	4.34054	0	TSA: Mytilus galloprovincialis NORM_MGC_c5205 mRNA sequence	---NA---
Mgalloreinf_contig_24891	4.34443	0.0105439	TSA: Mytilus galloprovincialis NORM_MGT_c1372 mRNA sequence	PLXA1_MOUSERecName: Full=Plexin-A1; Short=Plex 1; Short=Plexin-1; Flags: Precursor
Mgalloreinf_contig_236940	4.34621	0	TSA: Mytilus galloprovincialis NORM_MGC_c981 mRNA sequence	HSOP2_ARATHRecName: Full=Hsp70-Hsp90 organizing protein 2; Short=AtHop2
Mgalloreinf_contig_1884	4.36411	6.0024e-11	TSA: Mytilus edulis, clone 20100630_67116 length=716 numreads=7, mRNA sequence	---NA---
Mgalloreinf_contig_5699	4.37351	0	TSA: Mytilus galloprovincialis NORM_MGT_c6797 mRNA sequence	---NA---
Mgalloreinf_contig_135632	4.3801	0	TSA: Mytilus galloprovincialis NORM_MGT_c5988 mRNA sequence	---NA---
Mgalloreinf_contig_6009	4.39282	0	Mytilus galloprovincialis MgC1q9 gene for putative C1q domain containing protein MgC1q9	---NA---
Mgalloreinf_contig_56	4.4001	0	TSA: Mytilus galloprovincialis NORM_MGT_c4944 mRNA sequence	---NA---
Mgalloreinf_contig_1277	4.40856	8.91356e-09	Crassostrea gigas transmembrane receptor mRNA, complete cds	MTR1L_MOUSERecName: Full=Melatonin-related receptor; AltName: Full=G protein-coupled receptor 50; AltName: Full=H9
Mgalloreinf_contig_1379	4.4461	0	TSA: Mytilus galloprovincialis NORM_MGC_c3567 mRNA sequence	---NA---
Mgalloreinf_contig_3134	4.44659	0	TSA: Mytilus edulis, clone 20100630_35278 length=2222 numreads=75, mRNA sequence	BGBP_PENMORecName: Full=Beta-1,3-glucan-binding protein; Short=GBP; Flags: Precursor
Mgalloreinf_contig_3099	4.46038	0	TSA: Ruditapes philippinarum Locus_3386.Ruphgonad mRNA sequence	---NA---
Mgalloreinf_contig_118484	4.46492	0.00539535	PREDICTED: Crassostrea gigas receptor-type tyrosine-protein phosphatase F-like (LOC105345976), mRNA	PTPRD_HUMANRecName: Full=Receptor-type tyrosine-protein phosphatase delta; Short=Protein-tyrosine phosphatase delta; Short=R-PTP-delta; Flags: Precursor
Mgalloreinf_contig_149325	4.46492	0.00539535	TSA: Mytilus galloprovincialis NORM_MGT_c21294 mRNA sequence	---NA---
Mgalloreinf_contig_2641	4.46492	0.00539535	TSA: Villosa lienosa Contig5926.Vilimmg mRNA sequence	GLT1_SCHPORecName: Full=Putative glutamate synthase
Mgalloreinf_contig_98596	4.47222	1.36326e-06	TSA: Mytilus galloprovincialis NORM_MGC_c11327 mRNA sequence	---NA---
Mgalloreinf_contig_35693	4.47314	0	TSA: Mytilus edulis, clone 20100630_48958 length=514 numreads=4, mRNA sequence	CASP8_MOUSERecName: Full=Caspase-8; Short=CASP-8; Contains: RecName: Full=Caspase-8 subunit p18; Contains: RecName: Full=Caspase-8 subunit p10; Flags: Precursor
Mgalloreinf_contig_12618	4.48271	0	TSA: Mytilus galloprovincialis NORM_MGC_c4176 mRNA sequence	---NA---
Mgalloreinf_contig_6953	4.4978	0.00148126	PREDICTED: Octopus bimaculoides nucleolin-like (LOC106875801), transcript variant X1, mRNA	NHP6_ASPFURecName: Full=Non-histone chromosomal protein 6
Mgalloreinf_contig_9303	4.52583	2.6461e-05	PREDICTED: Crassostrea gigas Werner syndrome ATP-dependent helicase homolog (LOC105342911), transcript variant X1, mRNA	WRN_HUMANRecName: Full=Werner syndrome ATP-dependent helicase; AltName: Full=DNA helicase, RecQ-like type 3; Short=RecQ3; AltName: Full=Exonuclease WRN; AltName: Full=RecQ protein-like 2
Mgalloreinf_contig_111	4.5291	0	TSA: Crassostrea angulata SeqIndex43384.ca mRNA sequence	---NA---
Mgalloreinf_contig_22441	4.53317	0	TSA: Mytilus galloprovincialis NORM_MGC_c3101 mRNA sequence	---NA---
Mgalloreinf_contig_13262	4.53548	1.32053e-09	TSA: Mytilus galloprovincialis NORM_MGT_c6058 mRNA sequence	PAG15_HUMANRecName: Full=Group XV phospholipase A2; AltName: Full=1-O-acylceramide synthase; Short=ACS; AltName: Full=LCAT-like lysophospholipase; Short=LLPL; AltName: Full=Lysophospholipase 3; AltName: Full=Lysosomal phospholipase A2; Short=LPLA2; Flags: Precursor
Mgalloreinf_contig_76280	4.53608	1.58763e-08	TSA: Mytilus galloprovincialis NORM_MGC_c3978 mRNA sequence	---NA---
Mgalloreinf_contig_245310	4.54069	0.00632467	TSA: Mytilus galloprovincialis NORM_MGT_c972 mRNA sequence	DTX3L_HUMANRecName: Full=E3 ubiquitin-protein ligase DTX3L; AltName: Full=B-lymphoma- and BAL-associated protein; AltName: Full=Protein deltex-3-like; AltName: Full=RING-type E3 ubiquitin transferase DTX3L; AltName: Full=Rhysin-2; Short=Rhysin2
Mgalloreinf_contig_19240	4.54122	0	PREDICTED: Crassostrea gigas sushi domain-containing protein 2 (LOC105335620), mRNA	SNED1_HUMANRecName: Full=Sushi, nidogen and EGF-like domain-containing protein 1; AltName: Full=Insulin-responsive sequence DNA-binding protein 1; Short=IRE-BP1; Flags: Precursor
Mgalloreinf_contig_32104	4.54695	0	Mytilus galloprovincialis fibrinogen-related protein (FREP_G1.8) mRNA, complete cds	FCN1_HUMANRecName: Full=Ficolin-1; AltName: Full=Collagen/fibrinogen domain-containing protein 1; AltName: Full=Ficolin-A; AltName: Full=Ficolin-alpha; AltName: Full=M-ficolin; Flags: Precursor
Mgalloreinf_contig_424	4.55001	5.50255e-06	TSA: Mytilus edulis, clone 20100630_69181 length=1466 numreads=38, mRNA sequence	---NA---
Mgalloreinf_contig_6624	4.56312	9.99132e-06	TSA: Mytilus galloprovincialis NORM_MGC_c5700 mRNA sequence	---NA---
Mgalloreinf_contig_20098	4.57351	0	TSA: Mytilus galloprovincialis NORM_MGT_c1803 mRNA sequence	QOR_CAVPORecName: Full=Quinone oxidoreductase; AltName: Full=NADPH:quinone reductase; AltName: Full=Zeta-crystallin
Mgalloreinf_contig_12090	4.57562	0	TSA: Mytilus edulis, clone 20100630_48383 length=765 numreads=148, mRNA sequence	---NA---
Mgalloreinf_contig_744	4.58369	0	TSA: Lymnaea stagnalis mRNA, contig: LymstCNS_TSA_14322, mRNA sequence	---NA---
Mgalloreinf_contig_152050	4.59065	0	TSA: Mytilus galloprovincialis NORM_MGT_c23707 mRNA sequence	---NA---
Mgalloreinf_contig_65225	4.61088	0	TSA: Octopus vulgaris NODE_3968_length_1297_cov_85.198921 mRNA sequence	---NA---
Mgalloreinf_contig_11711	4.61796	0	TSA: Mytilus galloprovincialis NORM_MGT_c1840 mRNA sequence	---NA---
Mgalloreinf_contig_9997	4.61849	1.02671e-07	TSA: Mytilus galloprovincialis NORM_MGT_c8312 mRNA sequence	---NA---
Mgalloreinf_contig_247288	4.62364	0.0074378	PREDICTED: Aplysia californica dentin sialophosphoprotein-like (LOC101857622), mRNA	---NA---
Mgalloreinf_contig_29160	4.6264	0.00123388	TSA: Mytilus galloprovincialis NORM_MGC_c3634 mRNA sequence	---NA---
Mgalloreinf_contig_54120	4.62979	0	TSA: Mytilus galloprovincialis NORM_MGT_c2532 mRNA sequence	PCD16_RATRecName: Full=Protocadherin-16; AltName: Full=Protein dachsous homolog 1; Flags: Precursor
Mgalloreinf_contig_17522	4.63058	0	TSA: Mytilus galloprovincialis NORM_MGC_c5586 mRNA sequence	---NA---
Mgalloreinf_contig_3236	4.63565	0	TSA: Villosa lienosa Contig21729.Vilimmg mRNA sequence	AGRL2_HUMANRecName: Full=Adhesion G protein-coupled receptor L2; AltName: Full=Calcium-independent alpha-latrotoxin receptor 2; Short=CIRL-2; AltName: Full=Latrophilin homolog 1; AltName: Full=Latrophilin-2; AltName: Full=Lectomedin-1; Flags: Precursor
Mgalloreinf_contig_4545	4.64223	0	TSA: Mytilus galloprovincialis NORM_MGT_c23862 mRNA sequence	---NA---
Mgalloreinf_contig_105232	4.65189	0	PREDICTED: Crassostrea gigas cell wall protein DAN4-like (LOC109619269), mRNA	---NA---
Mgalloreinf_contig_86157	4.66414	4.24582e-05	TSA: Mytilus edulis, clone 20100630_73470 length=2246 numreads=45, mRNA sequence	---NA---
Mgalloreinf_contig_5829	4.67653	1.01816e-06	TSA: Mytilus galloprovincialis NORM_MGT_c2261 mRNA sequence	---NA---
Mgalloreinf_contig_23426	4.69251	0	TSA: Mytilus galloprovincialis NORM_MGT_c23707 mRNA sequence	---NA---
Mgalloreinf_contig_50096	4.71483	0.00877735	Lottia gigantea hypothetical protein partial mRNA	GLSN_MEDSARecName: Full=Glutamate synthase
Mgalloreinf_contig_13260	4.71959	2.9207e-05	TSA: Meretrix meretrix Contig32307.Meme mRNA sequence	LCAT_HUMANRecName: Full=Phosphatidylcholine-sterol acyltransferase; AltName: Full=Lecithin-cholesterol acyltransferase; AltName: Full=Phospholipid-cholesterol acyltransferase; Flags: Precursor
Mgalloreinf_contig_67213	4.71959	2.9207e-05	TSA: Mytilus galloprovincialis NORM_MGT_c4553 mRNA sequence	TNKS2_HUMANRecName: Full=Tankyrase-2; Short=TANK2; AltName: Full=ADP-ribosyltransferase diphtheria toxin-like 6; Short=ARTD6; AltName: Full=Poly
Mgalloreinf_contig_7604	4.72596	0	TSA: Mytilus galloprovincialis NORM_MGC_c3931 mRNA sequence	---NA---
Mgalloreinf_contig_24285	4.7419	0.000641373	TSA: Villosa lienosa Contig39381.Vilimmg mRNA sequence	AL1A1_CHICKRecName: Full=Retinal dehydrogenase 1; Short=RALDH 1; Short=RalDH1; AltName: Full=Aldehyde dehydrogenase, cytosolic
Mgalloreinf_contig_5282	4.75233	1.09551e-05	PREDICTED: Octopus bimaculoides uncharacterized LOC106874799 (LOC106874799), mRNA	---NA---
Mgalloreinf_contig_18429	4.75553	0.00378383	Mytilus galloprovincialis toll-like receptor a precursor, mRNA, complete cds	TOLL8_DROMERecName: Full=Toll-like receptor Tollo; AltName: Full=Toll-like receptor 8; Flags: Precursor
Mgalloreinf_contig_77375	4.76127	2.28898e-06	TSA: Mytilus galloprovincialis NORM_MGT_c11955 mRNA sequence	---NA---
Mgalloreinf_contig_11248	4.76193	0	TSA: Crassostrea angulata SeqIndex104897.ca mRNA sequence	SUSD2_HUMANRecName: Full=Sushi domain-containing protein 2; Flags: Precursor
Mgalloreinf_contig_14298	4.77582	1.08763e-07	TSA: Placobranchus ocellatus 16740.Plocadult mRNA sequence	---NA---
Mgalloreinf_contig_1492	4.77758	0	TSA: Villosa lienosa Contig57982.Vilimmg mRNA sequence	VGLU3_HUMANRecName: Full=Vesicular glutamate transporter 3; Short=VGluT3; AltName: Full=Solute carrier family 17 member 8
Mgalloreinf_contig_18028	4.77969	0	TSA: Lymnaea stagnalis mRNA, contig: LymstCNS_TSA_16736, mRNA sequence	---NA---
Mgalloreinf_contig_535	4.78129	0	Lottia gigantea hypothetical protein partial mRNA	MAON_HUMANRecName: Full=NADP-dependent malic enzyme, mitochondrial; Short=NADP-ME; AltName: Full=Malic enzyme 3; Flags: Precursor
Mgalloreinf_contig_17059	4.81404	0	TSA: Mytilus edulis, clone 20100630_4409 length=1090 numreads=137, mRNA sequence	---NA---
Mgalloreinf_contig_16155	4.85053	0.017489	TSA: Mytilus galloprovincialis NORM_MGT_c554 mRNA sequence	---NA---
Mgalloreinf_contig_52018	4.85552	0.00119031	PREDICTED: Crassostrea gigas ribosome-recycling factor (LOC105332435), mRNA	---NA---
Mgalloreinf_contig_34522	4.91156	0	TSA: Mytilus galloprovincialis NORM_MGC_c510 mRNA sequence	CO6A5_MOUSERecName: Full=Collagen alpha-5(VI) chain; AltName: Full=Collagen alpha-1(XXIX) chain; Flags: Precursor
Mgalloreinf_contig_11310	4.9254	0	TSA: Mytilus edulis, clone 20100630_3237 length=1355 numreads=1095, mRNA sequence	---NA---
Mgalloreinf_contig_78270	4.94513	6.0024e-09	TSA: Mytilus galloprovincialis NORM_MGT_c4744 mRNA sequence	GELS2_LUMTERecName: Full=Gelsolin-like protein 2; AltName: Full=Actin-modulator; Short=EWAM-P2
Mgalloreinf_contig_89340	4.9857	0	TSA: Mytilus galloprovincialis NORM_MGC_c9102 mRNA sequence	GSTM1_DERPTRecName: Full=Glutathione S-transferase; AltName: Full=GST class-mu; AltName: Full=Major allergen Der p 8; AltName: Full=P dp 15; AltName: Allergen=Der p 8
Mgalloreinf_contig_52496	4.9881	9.56812e-07	TSA: Mytilus galloprovincialis NORM_MGT_c16529 mRNA sequence	---NA---
Mgalloreinf_contig_69005	4.98993	0	TSA: Mytilus galloprovincialis NORM_MGT_c15043 mRNA sequence	---NA---
Mgalloreinf_contig_112708	4.99668	0	TSA: Mytilus edulis, clone 20100630_73329 length=962 numreads=888, mRNA sequence	DEFI_MYTGARecName: Full=Defensin MGD-1; Flags: Precursor
Mgalloreinf_contig_39269	5.00005	0	Mytilus galloprovincialis MgC1q9 gene for putative C1q domain containing protein MgC1q9	CO8A2_HUMANRecName: Full=Collagen alpha-2(VIII) chain; AltName: Full=Endothelial collagen; Flags: Precursor
Mgalloreinf_contig_10734	5.00224	0	TSA: Ruditapes philippinarum Locus_15619.Ruphgonad mRNA sequence	MATN2_HUMANRecName: Full=Matrilin-2; Flags: Precursor
Mgalloreinf_contig_1965	5.03064	8.36617e-06	TSA: Placopecten magellanicus Pmagell_eye_g09430t00001 mRNA sequence	CHAO_DROMERecName: Full=Chaoptin; AltName: Full=Photoreceptor cell-specific membrane protein; Flags: Precursor
Mgalloreinf_contig_12419	5.03917	0	TSA: Mytilus galloprovincialis NORM_MGT_c18875 mRNA sequence	TM14C_MOUSERecName: Full=Transmembrane protein 14C
Mgalloreinf_contig_5177	5.05233	0	TSA: Mytilus galloprovincialis NORM_MGT_c1186 mRNA sequence	CRERF_DROMERecName: Full=Protein CREBRF homolog
Mgalloreinf_contig_28801	5.06093	0.00161677	PREDICTED: Crassostrea gigas probable G-protein coupled receptor 83 (LOC105317344), mRNA	OPN4B_XENLARecName: Full=Melanopsin-B; AltName: Full=Opsin-4B; Short=xMOP
Mgalloreinf_contig_11249	5.08838	5.77905e-06	TSA: Villosa lienosa Contig40125.Vilimmg mRNA sequence	---NA---
Mgalloreinf_contig_32166	5.09167	0	TSA: Crepidula fornicata 9368.Cfedg, mRNA sequence	---NA---
Mgalloreinf_contig_9496	5.10803	1.79172e-07	Lottia gigantea hypothetical protein partial mRNA	VGR_SOLINRecName: Full=Vitellogenin receptor; Short=SiVgR; Flags: Precursor
Mgalloreinf_contig_11930	5.10826	1.57263e-08	TSA: Mytilus galloprovincialis NORM_MGC_c12075 mRNA sequence	S27A2_HUMANRecName: Full=Very long-chain acyl-CoA synthetase; Short=VLACS; Short=VLCS; AltName: Full=Fatty acid transport protein 2; Short=FATP-2; AltName: Full=Fatty-acid-coenzyme A ligase, very long-chain 1; AltName: Full=Long-chain-fatty-acid--CoA ligase; AltName: Full=Solute carrier family 27 member 2; AltName: Full=THCA-CoA ligase; AltName: Full=Very long-chain-fatty-acid-CoA ligase
Mgalloreinf_contig_63415	5.1336	0.0104551	TSA: Octopus vulgaris NODE_9256_length_2611_cov_48.658367 mRNA sequence	---NA---
Mgalloreinf_contig_27378	5.13561	0	TSA: Meretrix meretrix Contig32724.Meme mRNA sequence	---NA---
Mgalloreinf_contig_22325	5.16027	0	TSA: Haliotis asinina HasCL291Contig1, mRNA sequence	---NA---
Mgalloreinf_contig_13017	5.16736	0.0434877	TSA: Octopus vulgaris NODE_90421_length_332_cov_15.063253 mRNA sequence	---NA---
Mgalloreinf_contig_5806	5.1782	0	PREDICTED: Crassostrea gigas protein mesh (LOC105347114), mRNA	SNED1_MOUSERecName: Full=Sushi, nidogen and EGF-like domain-containing protein 1; AltName: Full=Secreted protein SST-3; AltName: Full=Stromal nidogen extracellular matrix protein; Flags: Precursor
Mgalloreinf_contig_1064	5.1961	0	PREDICTED: Biomphalaria glabrata crooked neck-like protein 1 (LOC106071773), mRNA	FUCL1_ANGJARecName: Full=Fucolectin-1; Flags: Precursor
Mgalloreinf_contig_1365	5.21417	0	TSA: Mytilus galloprovincialis NORM_MGT_c1238 mRNA sequence	---NA---
Mgalloreinf_contig_142873	5.2188	0	Mytilus galloprovincialis mRNA for C1q-domain-containing protein (c1q gene)	---NA---
Mgalloreinf_contig_167970	5.22121	6.0024e-11	TSA: Mytilus galloprovincialis NORM_MGT_c8070 mRNA sequence	SYG2_CAEELRecName: Full=Synaptogenesis protein syg-2; AltName: Full=Synaptogenesis abnormal protein 2; Flags: Precursor
Mgalloreinf_contig_50042	5.22735	0	PREDICTED: Crassostrea gigas ficolin-2 (LOC105339058), mRNA	FBCD1_HUMANRecName: Full=Fibrinogen C domain-containing protein 1
Mgalloreinf_contig_17812	5.22898	0	TSA: Crepidula fornicata 12888.Cfedg, mRNA sequence	---NA---
Mgalloreinf_contig_226942	5.23012	0	TSA: Mytilus galloprovincialis NORM_MGT_c17770 mRNA sequence	---NA---
Mgalloreinf_contig_199585	5.24737	0	TSA: Mytilus galloprovincialis NORM_MGC_c15318 mRNA sequence	---NA---
Mgalloreinf_contig_838	5.25654	0	Mytilus galloprovincialis thioredoxin 1 mRNA, complete cds	THIO_PLAF7RecName: Full=Thioredoxin; Short=Trx
Mgalloreinf_contig_60691	5.26821	0	PREDICTED: Crassostrea gigas ETS translocation variant 4 (LOC105320960), transcript variant X1, mRNA	COL11_XENLARecName: Full=Collectin-11; Flags: Precursor
Mgalloreinf_contig_153582	5.27019	0	Mytilus galloprovincialis fibrinogen-related protein (FREP_G1.1) mRNA, complete cds	FCNV2_CERRYRecName: Full=Ryncolin-2; Flags: Precursor
Mgalloreinf_contig_137017	5.27276	0	TSA: Meretrix meretrix Contig27821.Meme mRNA sequence	---NA---
Mgalloreinf_contig_15181	5.27733	0	TSA: Mytilus galloprovincialis NORM_MGC_c16037 mRNA sequence	---NA---
Mgalloreinf_contig_7093	5.30206	0	TSA: Mytilus galloprovincialis NORM_MGT_c13720 mRNA sequence	VWDE_HUMANRecName: Full=von Willebrand factor D and EGF domain-containing protein; Flags: Precursor
Mgalloreinf_contig_32612	5.32541	0.000969203	TSA: Mytilus galloprovincialis NORM_MGT_c4796 mRNA sequence	---NA---
Mgalloreinf_contig_445	5.33894	1.95498e-07	TSA: Villosa lienosa Contig17817.Vilimmg mRNA sequence	NPSR1_HUMANRecName: Full=Neuropeptide S receptor; AltName: Full=G-protein coupled receptor 154; AltName: Full=G-protein coupled receptor PGR14; AltName: Full=G-protein coupled receptor for asthma susceptibility
Mgalloreinf_contig_48288	5.34183	0	Mytilus galloprovincialis mytilin B antimicrobial peptide precursor, mRNA, complete cds	MYTB_MYTEDRecName: Full=Mytilin-B
Mgalloreinf_contig_111967	5.34431	0	TSA: Mytilus edulis, clone 20100630_4883 length=2344 numreads=846, mRNA sequence	DRD4_RATRecName: Full=D(4) dopamine receptor; AltName: Full=D(2C) dopamine receptor; AltName: Full=Dopamine D4 receptor
Mgalloreinf_contig_9007	5.35153	0.0215016	TSA: Villosa lienosa k71_2052871.Vilimmg mRNA sequence	SUIS_RATRecName: Full=Sucrase-isomaltase, intestinal; Contains: RecName: Full=Sucrase; Contains: RecName: Full=Isomaltase
Mgalloreinf_contig_3179	5.36243	0	TSA: Villosa lienosa Contig36214.Vilimmg mRNA sequence	---NA---
Mgalloreinf_contig_166	5.36687	0	Lottia gigantea hypothetical protein partial mRNA	---NA---
Mgalloreinf_contig_8550	5.3694	0	TSA: Mytilus galloprovincialis NORM_MGT_c15273 mRNA sequence	---NA---
Mgalloreinf_contig_8143	5.37761	0.00372897	TSA: Mytilus galloprovincialis NORM_MGC_c107 mRNA sequence	---NA---
Mgalloreinf_contig_26426	5.3885	0.0015953	TSA: Mytilus galloprovincialis NORM_MGT_c14005 mRNA sequence	MB212_DANRERecName: Full=Protein mab-21-like 2
Mgalloreinf_contig_27961	5.40906	0	TSA: Mytilus galloprovincialis NORM_MGT_c581 mRNA sequence	---NA---
Mgalloreinf_contig_129872	5.41497	0.00013806	PREDICTED: Biomphalaria glabrata testis-expressed sequence 264 protein-like (LOC106051525), mRNA	---NA---
Mgalloreinf_contig_12712	5.42415	0	TSA: Mytilus galloprovincialis NORM_MGC_c13456 mRNA sequence	---NA---
Mgalloreinf_contig_247587	5.44361	0.0151596	TSA: Mytilus galloprovincialis NORM_MGT_c1901 mRNA sequence	R213A_DANRERecName: Full=E3 ubiquitin-protein ligase rnf213-alpha; AltName: Full=Mysterin-A; AltName: Full=Mysterin-alpha; AltName: Full=RING finger protein 213-A; AltName: Full=RING finger protein 213-alpha; AltName: Full=RING-type E3 ubiquitin transferase rnf213-alpha
Mgalloreinf_contig_41816	5.44412	0	TSA: Lymnaea stagnalis mRNA, contig: LymstCNS_TSA_13603, mRNA sequence	---NA---
Mgalloreinf_contig_31820	5.45176	0.00628385	TSA: Mytilus galloprovincialis NORM_MGT_c17206 mRNA sequence	---NA---
Mgalloreinf_contig_63637	5.45329	0	Mytilus galloprovincialis fibrinogen-related protein (FREP_G1.8) mRNA, complete cds	---NA---
Mgalloreinf_contig_55476	5.49056	0	TSA: Haliotis asinina HasCL10Contig2, mRNA sequence	VKT2_HEMHARecName: Full=Kunitz-type serine protease inhibitor 2; AltName: Full=Venom basic protease inhibitor 2
Mgalloreinf_contig_2329	5.49261	4.46699e-07	TSA: Mytilus galloprovincialis NORM_MGC_c1270 mRNA sequence	---NA---
Mgalloreinf_contig_15651	5.49892	6.65366e-08	TSA: Mytilus galloprovincialis NORM_MGC_c5635 mRNA sequence	RYDEN_XENTRRecName: Full=Repressor of yield of DENV protein homolog
Mgalloreinf_contig_10836	5.52779	0	PREDICTED: Crassostrea gigas tetratricopeptide repeat protein 38 (LOC105326569), mRNA	TTC38_DANRERecName: Full=Tetratricopeptide repeat protein 38; Short=TPR repeat protein 38
Mgalloreinf_contig_47745	5.58747	0	TSA: Mytilus galloprovincialis NORM_MGT_c23558 mRNA sequence	---NA---
Mgalloreinf_contig_6052	5.62359	0	TSA: Meretrix meretrix Contig4820.Meme mRNA sequence	---NA---
Mgalloreinf_contig_1393	5.63152	0.0184609	TSA: Mytilus galloprovincialis NORM_MGT_c9329 mRNA sequence	---NA---
Mgalloreinf_contig_646	5.63152	0.0184609	TSA: Mytilus galloprovincialis NORM_MGT_c3875 mRNA sequence	---NA---
Mgalloreinf_contig_10823	5.64811	0	TSA: Mytilus galloprovincialis NORM_MGT_c6058 mRNA sequence	PAG15_HUMANRecName: Full=Group XV phospholipase A2; AltName: Full=1-O-acylceramide synthase; Short=ACS; AltName: Full=LCAT-like lysophospholipase; Short=LLPL; AltName: Full=Lysophospholipase 3; AltName: Full=Lysosomal phospholipase A2; Short=LPLA2; Flags: Precursor
Mgalloreinf_contig_1679	5.67054	0	TSA: Mytilus galloprovincialis NORM_MGC_c4575 mRNA sequence	E75_METENRecName: Full=Nuclear hormone receptor E75; AltName: Full=Nuclear receptor subfamily 1 group D member 3
Mgalloreinf_contig_467	5.70296	0.000963864	TSA: Mytilus galloprovincialis NORM_MGT_c2574 mRNA sequence	NEUL1_HUMANRecName: Full=E3 ubiquitin-protein ligase NEURL1; AltName: Full=Neuralized-like protein 1A; Short=h-neu; Short=h-neuralized 1; AltName: Full=RING finger protein 67; AltName: Full=RING-type E3 ubiquitin transferase NEURL1
Mgalloreinf_contig_10550	5.71089	0.00225514	TSA: Elysia timida contig06041.Eltiadult mRNA sequence	---NA---
Mgalloreinf_contig_9525	5.71089	0.00225514	TSA: Mytilus galloprovincialis NORM_MGT_c1244 mRNA sequence	ORCT_DROMERecName: Full=Organic cation transporter protein
Mgalloreinf_contig_110699	5.71283	0	TSA: Mytilus galloprovincialis NORM_MGT_c22956 mRNA sequence	---NA---
Mgalloreinf_contig_41661	5.71729	0	PREDICTED: Biomphalaria glabrata platelet-activating factor acetylhydrolase-like (LOC106074196), mRNA	PA2A_BUNMURecName: Full=Acidic phospholipase A2; Short=svPLA2; AltName: Full=Phosphatidylcholine 2-acylhydrolase; Flags: Precursor
Mgalloreinf_contig_11106	5.71769	4.10264e-08	TSA: Mytilus galloprovincialis NORM_MGT_c1196 mRNA sequence	NAPEP_HUMANRecName: Full=N-acyl-phosphatidylethanolamine-hydrolyzing phospholipase D; Short=N-acyl phosphatidylethanolamine phospholipase D; Short=NAPE-PLD; Short=NAPE-hydrolyzing phospholipase D
Mgalloreinf_contig_11582	5.73003	2.7605e-07	TSA: Mytilus galloprovincialis NORM_MGC_c3060 mRNA sequence	KY_HUMANRecName: Full=Kyphoscoliosis peptidase
Mgalloreinf_contig_120485	5.73703	7.2596e-07	TSA: Villosa lienosa k68_1547932.Vilimmg mRNA sequence	---NA---
Mgalloreinf_contig_15782	5.75202	1.77071e-09	TSA: Mytilus galloprovincialis NORM_MGC_c4111 mRNA sequence	CCNB_SPISORecName: Full=G2/mitotic-specific cyclin-B
Mgalloreinf_contig_247376	5.76969	0	TSA: Lymnaea stagnalis mRNA, contig: LymstCNS_TSA_90, mRNA sequence	---NA---
Mgalloreinf_contig_10506	5.77973	9.0036e-11	TSA: Mytilus edulis, clone 20100630_2971 length=2568 numreads=77, mRNA sequence	---NA---
Mgalloreinf_contig_5654	5.7897	0	Mytilus galloprovincialis apextrin-like protein (apelP) mRNA, complete cds	---NA---
Mgalloreinf_contig_5842	5.7943	0	TSA: Mytilus galloprovincialis NORM_MGT_c2261 mRNA sequence	---NA---
Mgalloreinf_contig_3616	5.79999	5.06092e-07	TSA: Mytilus galloprovincialis NORM_MGT_c7657 mRNA sequence	---NA---
Mgalloreinf_contig_2233	5.85625	0	TSA: Placopecten magellanicus Pmagell_eye_g02053t00002 mRNA sequence	PA2A2_PROMURecName: Full=Acidic phospholipase A2 2; Short=svPLA2; AltName: Full=Phosphatidylcholine 2-acylhydrolase; Flags: Precursor
Mgalloreinf_contig_2294	5.86721	0	TSA: Placobranchus ocellatus 4012.Plocadult mRNA sequence	RAB5A_DICDIRecName: Full=Ras-related protein Rab-5A
Mgalloreinf_contig_4277	5.9086	0	TSA: Placobranchus ocellatus 43375.Plocadult mRNA sequence	---NA---
Mgalloreinf_contig_50837	5.96144	0	TSA: Villosa lienosa Contig13745.Vilimmg mRNA sequence	---NA---
Mgalloreinf_contig_44900	5.971	6.61764e-08	TSA: Villosa lienosa k75_881227.Vilimmg mRNA sequence	CMPK2_MOUSERecName: Full=UMP-CMP kinase 2, mitochondrial; AltName: Full=Nucleoside-diphosphate kinase; AltName: Full=Thymidylate kinase LPS-inducible member; Short=TYKi; Flags: Precursor
Mgalloreinf_contig_1525	5.98094	5.05337e-05	TSA: Mytilus galloprovincialis NORM_MGT_c9145 mRNA sequence	ANGL2_HUMANRecName: Full=Angiopoietin-related protein 2; AltName: Full=Angiopoietin-like protein 2; Flags: Precursor
Mgalloreinf_contig_120791	6.00259	0	TSA: Mytilus edulis, clone 20100630_70905 length=361 numreads=522, mRNA sequence	MYTB_MYTEDRecName: Full=Mytilin-B
Mgalloreinf_contig_25901	6.00332	0.000112699	TSA: Mytilus galloprovincialis NORM_MGT_c239 mRNA sequence	ANK2_MOUSERecName: Full=Ankyrin-2; Short=ANK-2; AltName: Full=Ankyrin-B; AltName: Full=Brain ankyrin
Mgalloreinf_contig_24293	6.00847	4.55132e-07	TSA: Mytilus edulis, clone 20100630_28911 length=1524 numreads=21, mRNA sequence	STAT_ANOGARecName: Full=Signal transducer and transcription activator; AltName: Full=Ag-STAT
Mgalloreinf_contig_8450	6.0196	0	TSA: Mytilus galloprovincialis NORM_MGT_c15273 mRNA sequence	---NA---
Mgalloreinf_contig_16215	6.02831	0.000255451	TSA: Mytilus galloprovincialis NORM_MGT_c24444 mRNA sequence	---NA---
Mgalloreinf_contig_5006	6.05407	0	TSA: Mytilus galloprovincialis NORM_MGT_c22956 mRNA sequence	---NA---
Mgalloreinf_contig_66034	6.09149	3.2623e-08	TSA: Mytilus galloprovincialis NORM_MGT_c17845 mRNA sequence	---NA---
Mgalloreinf_contig_30172	6.14279	0.000422697	TSA: Mytilus galloprovincialis NORM_MGC_c11462 mRNA sequence	AURKA_HUMANRecName: Full=Aurora kinase A; AltName: Full=Aurora 2; AltName: Full=Aurora/IPL1-related kinase 1; Short=ARK-1; Short=Aurora-related kinase 1; Short=hARK1; AltName: Full=Breast tumor-amplified kinase; AltName: Full=Serine/threonine-protein kinase 15; AltName: Full=Serine/threonine-protein kinase 6; AltName: Full=Serine/threonine-protein kinase aurora-A
Mgalloreinf_contig_3465	6.1561	0	PREDICTED: Crassostrea gigas uncharacterized LOC105320590 (LOC105320590), mRNA	---NA---
Mgalloreinf_contig_73234	6.15897	0	TSA: Ruditapes philippinarum Locus_12403.Ruphgonad mRNA sequence	---NA---
Mgalloreinf_contig_108079	6.20322	0	TSA: Mytilus galloprovincialis NORM_MGT_c3674 mRNA sequence	VMO1_CHICKRecName: Full=Vitelline membrane outer layer protein 1; Short=VMO-1; Short=VMO-I; Short=VMOI; Flags: Precursor
Mgalloreinf_contig_870	6.21347	0	TSA: Mytilus galloprovincialis NORM_MGC_c10909 mRNA sequence	---NA---
Mgalloreinf_contig_17792	6.21508	0.0199331	TSA: Mytilus galloprovincialis NORM_MGT_c16157 mRNA sequence	---NA---
Mgalloreinf_contig_55475	6.21508	0.0199331	TSA: Mytilus galloprovincialis NORM_MGC_c5437 mRNA sequence	---NA---
Mgalloreinf_contig_95	6.21739	0	TSA: Mytilus galloprovincialis NORM_MGT_c10200 mRNA sequence	---NA---
Mgalloreinf_contig_3617	6.23457	0	Mytilus galloprovincialis interferon regulatory factor 1/2-like 1 mRNA, complete cds	IRF2_CHICKRecName: Full=Interferon regulatory factor 2; Short=IRF-2
Mgalloreinf_contig_1065	6.23601	0	TSA: Octopus vulgaris NODE_3861_length_5914_cov_87.115486 mRNA sequence	FUCL6_ANGJARecName: Full=Fucolectin-6; Flags: Precursor
Mgalloreinf_contig_92807	6.24101	0	Mytilus galloprovincialis mRNA for C1q-domain-containing protein (c1q gene)	---NA---
Mgalloreinf_contig_80665	6.28258	0	Mytilus galloprovincialis mRNA for C1q-domain-containing protein (c1q gene)	---NA---
Mgalloreinf_contig_31317	6.30687	2.90096e-07	Lottia gigantea hypothetical protein mRNA	CDK1_CARAURecName: Full=Cyclin-dependent kinase 1; Short=CDK1; AltName: Full=Cell division control protein 2 homolog; AltName: Full=Cell division protein kinase 1; AltName: Full=p34 protein kinase
Mgalloreinf_contig_23445	6.31073	3.10224e-05	TSA: Mytilus galloprovincialis NORM_MGT_c2040 mRNA sequence	---NA---
Mgalloreinf_contig_767	6.31178	0	TSA: Mytilus edulis, clone 20100630_2318 length=749 numreads=2513, mRNA sequence	MYNA_MYTGARecName: Full=Myticin-A; Flags: Precursor
Mgalloreinf_contig_2179	6.35367	6.94152e-05	TSA: Mytilus galloprovincialis NORM_MGT_c5191 mRNA sequence	---NA---
Mgalloreinf_contig_139376	6.35988	0	TSA: Mytilus edulis, clone 20100630_8448 length=681 numreads=101, mRNA sequence	---NA---
Mgalloreinf_contig_920	6.3749	6.0024e-11	PREDICTED: Crassostrea gigas carboxylesterase 1C (LOC105343849), transcript variant X1, mRNA	---NA---
Mgalloreinf_contig_8885	6.37609	2.03661e-07	TSA: Mytilus galloprovincialis NORM_MGC_c15795 mRNA sequence	---NA---
Mgalloreinf_contig_162020	6.3927	5.67227e-09	Mytilus galloprovincialis fibrinogen-related protein (FREP_G1.8) mRNA, complete cds	---NA---
Mgalloreinf_contig_247227	6.39772	0.0356241	PREDICTED: Crassostrea gigas uncharacterized LOC109620730 (LOC109620730), transcript variant X1, mRNA	---NA---
Mgalloreinf_contig_38375	6.3992	0	TSA: Mytilus galloprovincialis NORM_MGC_c6221 mRNA sequence	---NA---
Mgalloreinf_contig_150217	6.40131	0	Mytilus coruscus myticusin-alpha precursor, mRNA, complete cds	---NA---
Mgalloreinf_contig_129938	6.41388	0	TSA: Mytilus edulis, clone 20100630_2324 length=855 numreads=1313, mRNA sequence	COAA1_CHICKRecName: Full=Collagen alpha-1(X) chain; Flags: Precursor
Mgalloreinf_contig_2646	6.48114	0	TSA: Mytilus galloprovincialis NORM_MGC_c6913 mRNA sequence	---NA---
Mgalloreinf_contig_3300	6.48766	0	TSA: Mytilus galloprovincialis NORM_MGT_c710 mRNA sequence	NCAN_PANTRRecName: Full=Neurocan core protein; AltName: Full=Chondroitin sulfate proteoglycan 3; Flags: Precursor
Mgalloreinf_contig_106170	6.48848	0	PREDICTED: Aplysia californica prominin-1-like (LOC101847187), transcript variant X2, mRNA	---NA---
Mgalloreinf_contig_9563	6.49157	0	TSA: Mytilus galloprovincialis NORM_MGT_c7055 mRNA sequence	SRTD4_HUMANRecName: Full=SERTA domain-containing protein 4
Mgalloreinf_contig_14209	6.50568	0	TSA: Mytilus galloprovincialis NORM_MGT_c8623 mRNA sequence	---NA---
Mgalloreinf_contig_1974	6.51812	0	TSA: Crassostrea angulata SeqIndex70384.ca mRNA sequence	CYTX_BOVINRecName: Full=Stefin-C
Mgalloreinf_contig_170351	6.52843	0	TSA: Mytilus galloprovincialis NORM_MGC_c13334 mRNA sequence	---NA---
Mgalloreinf_contig_7746	6.54313	0	Mytilus coruscus myticusin-alpha precursor, mRNA, complete cds	---NA---
Mgalloreinf_contig_259	6.61064	0	TSA: Mytilus edulis, clone 20100630_2277 length=838 numreads=20708, mRNA sequence	MYTB_MYTEDRecName: Full=Mytilin-B
Mgalloreinf_contig_228025	6.64805	0.0178576	TSA: Mytilus galloprovincialis NORM_MGT_c19437 mRNA sequence	---NA---
Mgalloreinf_contig_19083	6.67448	0.00507306	PREDICTED: Crassostrea gigas lambda-crystallin homolog (LOC105336911), mRNA	CRYL1_BOVINRecName: Full=Lambda-crystallin homolog; AltName: Full=L-gulonate 3-dehydrogenase; Short=Gul3DH
Mgalloreinf_contig_1910	6.69392	1.02041e-09	TSA: Mytilus galloprovincialis NORM_MGT_c21962 mRNA sequence	---NA---
Mgalloreinf_contig_17	6.7042	0	TSA: Mytilus edulis, clone 20100630_46413 length=400 numreads=2, mRNA sequence	---NA---
Mgalloreinf_contig_101274	6.71538	0	Mytilus galloprovincialis mRNA for C1q-domain-containing protein (c1q gene)	---NA---
Mgalloreinf_contig_67990	6.7334	0	TSA: Mytilus edulis, clone 20100630_2277 length=838 numreads=20708, mRNA sequence	MYTB_MYTEDRecName: Full=Mytilin-B
Mgalloreinf_contig_88498	6.75052	0	TSA: Mytilus galloprovincialis NORM_MGT_c9112 mRNA sequence	---NA---
Mgalloreinf_contig_106789	6.75392	0.0457959	TSA: Lymnaea stagnalis mRNA, contig: LymstCNS_TSA_84613, mRNA sequence	ZP2_FELCARecName: Full=Zona pellucida sperm-binding protein 2; AltName: Full=Zona pellucida glycoprotein 2; Short=Zp-2; AltName: Full=Zona pellucida protein A; Contains: RecName: Full=Processed zona pellucida sperm-binding protein 2; Flags: Precursor
Mgalloreinf_contig_9390	6.77322	0.0126919	TSA: Mytilus galloprovincialis NORM_MGC_c9886 mRNA sequence	---NA---
Mgalloreinf_contig_97561	6.77561	0	TSA: Placopecten magellanicus Pmagell_eye_g21638t00001 mRNA sequence	---NA---
Mgalloreinf_contig_98944	6.7783	0	Mytilus galloprovincialis mytilin B antimicrobial peptide precursor, mRNA, complete cds	MYTB_MYTEDRecName: Full=Mytilin-B
Mgalloreinf_contig_2771	6.78249	0	Mytilus galloprovincialis apextrin-like protein (apelP) mRNA, complete cds	---NA---
Mgalloreinf_contig_12710	6.78933	0.00362414	TSA: Mytilus galloprovincialis NORM_MGT_c3419 mRNA sequence	DHB13_HUMANRecName: Full=17-beta-hydroxysteroid dehydrogenase 13; Short=17-beta-HSD 13; AltName: Full=Short chain dehydrogenase/reductase family 16C member 3; AltName: Full=Short-chain dehydrogenase/reductase 9; Flags: Precursor
Mgalloreinf_contig_1865	6.80299	0.00106473	TSA: Mytilus galloprovincialis NORM_MGT_c10559 mRNA sequence	---NA---
Mgalloreinf_contig_16719	6.81441	5.10204e-10	TSA: Mytilus galloprovincialis NORM_MGT_c16240 mRNA sequence	---NA---
Mgalloreinf_contig_27764	6.82789	0	TSA: Mytilus galloprovincialis NORM_MGC_c581 mRNA sequence	CDCA2_HUMANRecName: Full=Cell division cycle-associated protein 2; AltName: Full=Recruits PP1 onto mitotic chromatin at anaphase protein; Short=Repo-Man
Mgalloreinf_contig_25837	6.85498	6.64766e-08	TSA: Placobranchus ocellatus 53709.Plocadult mRNA sequence	---NA---
Mgalloreinf_contig_12988	6.86574	4.83193e-09	TSA: Mytilus galloprovincialis NORM_MGT_c8614 mRNA sequence	HES4A_XENLARecName: Full=Transcription factor HES-4-A; AltName: Full=Hairy and enhancer of split 4-A; AltName: Full=Protein hairy-2; Short=Xhairy2; AltName: Full=Protein hairy-2a; Short=Xhairy2a
Mgalloreinf_contig_12066	6.86974	0	TSA: Mytilus galloprovincialis NORM_MGC_c7161 mRNA sequence	---NA---
Mgalloreinf_contig_11600	6.87378	0	TSA: Tegillarca granosa Tg_isotig04113 mRNA sequence	---NA---
Mgalloreinf_contig_246668	6.89143	0.0324621	TSA: Mytilus galloprovincialis NORM_MGT_c11720 mRNA sequence	---NA---
Mgalloreinf_contig_85957	6.90418	0.00259496	TSA: Mytilus galloprovincialis NORM_MGC_c6043 mRNA sequence	INCE_XENTRRecName: Full=Inner centromere protein
Mgalloreinf_contig_5563	6.91332	0.000232245	TSA: Elysia timida contig12859.Eltiadult mRNA sequence	---NA---
Mgalloreinf_contig_108276	6.92555	1.77971e-07	TSA: Villosa lienosa Contig29054.Vilimmg mRNA sequence	---NA---
Mgalloreinf_contig_10620	6.94822	0	TSA: Ruditapes philippinarum Locus_1131.Ruphgonad mRNA sequence	MCM5_XENTRRecName: Full=DNA replication licensing factor mcm5
Mgalloreinf_contig_526	6.95806	0	TSA: Mytilus galloprovincialis NORM_MGC_c10140 mRNA sequence	TNIP2_HUMANRecName: Full=TNFAIP3-interacting protein 2; AltName: Full=A20-binding inhibitor of NF-kappa-B activation 2; Short=ABIN-2; AltName: Full=Fetal liver LKB1-interacting protein
Mgalloreinf_contig_99474	6.9776	0	Mytilus galloprovincialis mRNA for C1q-domain-containing protein (c1q gene)	---NA---
Mgalloreinf_contig_2491	7.01521	0.000552098	PREDICTED: Crassostrea gigas delta(14)-sterol reductase-like (LOC105341250), transcript variant X1, mRNA	LBR_CHICKRecName: Full=Lamin-B receptor
Mgalloreinf_contig_98173	7.02354	0.00645984	TSA: Mytilus galloprovincialis NORM_MGC_c11804 mRNA sequence	---NA---
Mgalloreinf_contig_55105	7.03153	0	Mytilus galloprovincialis mRNA for C1q-domain-containing protein (c1q gene)	HIP_MYTEDRecName: Full=Heavy metal-binding protein HIP
Mgalloreinf_contig_32187	7.09295	1.22975e-05	TSA: Mytilus galloprovincialis NORM_MGC_c797 mRNA sequence	---NA---
Mgalloreinf_contig_20720	7.11052	0.000121936	TSA: Mytilus galloprovincialis NORM_MGC_c14478 mRNA sequence	---NA---
Mgalloreinf_contig_47635	7.12131	0.000398787	TSA: Mytilus galloprovincialis NORM_MGT_c9112 mRNA sequence	PA24A_XENTRRecName: Full=Cytosolic phospholipase A2; Short=cPLA2; AltName: Full=Phospholipase A2 group IVA; Includes: RecName: Full=Phospholipase A2; AltName: Full=Phosphatidylcholine 2-acylhydrolase; Includes: RecName: Full=Lysophospholipase
Mgalloreinf_contig_944	7.12131	0.000398787	Lottia gigantea hypothetical protein mRNA	MCM7_DROMERecName: Full=DNA replication licensing factor Mcm7; AltName: Full=Minichromosome maintenance 7 protein; Short=DmMCM3
Mgalloreinf_contig_45815	7.16646	0.0164482	TSA: Mytilus galloprovincialis NORM_MGC_c7912 mRNA sequence	---NA---
Mgalloreinf_contig_43214	7.17933	9.003e-06	TSA: Placobranchus ocellatus 8186.Plocadult mRNA sequence	FCGBP_HUMANRecName: Full=IgGFc-binding protein; AltName: Full=Fcgamma-binding protein antigen; Short=FcgammaBP; Flags: Precursor
Mgalloreinf_contig_1339	7.19324	2.78992e-05	PREDICTED: Crassostrea gigas melatonin receptor type 1B-A (LOC105335271), mRNA	OPSD2_MIZYERecName: Full=Rhodopsin, G0-coupled; AltName: Full=G0-rhodopsin
Mgalloreinf_contig_56715	7.19546	9.0036e-10	TSA: Placopecten magellanicus Pmagell_eye_g01118t00002 mRNA sequence	CYTA_BOVINRecName: Full=Cystatin-A; AltName: Full=Cystatin-AS; AltName: Full=Stefin-A; Contains: RecName: Full=Cystatin-A, N-terminally processed
Mgalloreinf_contig_1388	7.20912	8.86008e-05	Mytilus galloprovincialis isolate DL1 goose-type lysozyme 1 mRNA, complete cds	GEPRP_LOTGIRecName: Full=Glycine, glutamate and proline-rich protein; Flags: Precursor
Mgalloreinf_contig_83811	7.21219	0	TSA: Mytilus galloprovincialis NORM_MGT_c22436 mRNA sequence	---NA---
Mgalloreinf_contig_23785	7.22742	0.000288633	TSA: Mytilus galloprovincialis NORM_MGT_c9986 mRNA sequence	---NA---
Mgalloreinf_contig_36009	7.2396	0	TSA: Mytilus edulis, clone 20100630_7025 length=1035 numreads=97, mRNA sequence	---NA---
Mgalloreinf_contig_5491	7.30603	0	Lottia gigantea hypothetical protein mRNA	MCM4_XENTRRecName: Full=DNA replication licensing factor mcm4; AltName: Full=Minichromosome maintenance protein 4
Mgalloreinf_contig_102788	7.33298	0	TSA: Mytilus galloprovincialis NORM_MGC_c7948 mRNA sequence	---NA---
Mgalloreinf_contig_28692	7.34067	0.0429122	Lottia gigantea hypothetical protein partial mRNA	SRR_BOVINRecName: Full=Serine racemase; AltName: Full=D-serine ammonia-lyase; AltName: Full=D-serine dehydratase; AltName: Full=L-serine ammonia-lyase; AltName: Full=L-serine dehydratase
Mgalloreinf_contig_9291	7.34067	0.0429122	TSA: Mytilus galloprovincialis NORM_MGT_c5423 mRNA sequence	---NA---
Mgalloreinf_contig_94093	7.34067	0.0429122	TSA: Mytilus galloprovincialis NORM_MGT_c24141 mRNA sequence	---NA---
Mgalloreinf_contig_3609	7.37741	1.49186e-05	TSA: Mytilus galloprovincialis NORM_MGT_c5359 mRNA sequence	IAP3_NPVOPRecName: Full=E3 ubiquitin-protein ligase IAP-3; AltName: Full=IAP-3; AltName: Full=RING-type E3 ubiquitin transferase IAP-3
Mgalloreinf_contig_14528	7.39904	0.00238964	TSA: Haliotis diversicolor contig6790.Hadilarv mRNA sequence	---NA---
Mgalloreinf_contig_3131	7.40296	0	Mytilus galloprovincialis MgC1q2 gene for putative C1q domain containing protein MgC1q2	C1QL2_HUMANRecName: Full=Complement C1q-like protein 2; AltName: Full=C1q and tumor necrosis factor-related protein 10; Short=C1q/TNF-related protein 10; Flags: Precursor
Mgalloreinf_contig_2956	7.40632	4.70384e-05	TSA: Mytilus galloprovincialis NORM_MGT_c13724 mRNA sequence	---NA---
Mgalloreinf_contig_26476	7.49316	0	TSA: Mytilus galloprovincialis NORM_MGT_c1046 mRNA sequence	FCER2_MOUSERecName: Full=Low affinity immunoglobulin epsilon Fc receptor; AltName: Full=Fc-epsilon-RII; AltName: Full=Lymphocyte IgE receptor; AltName: CD_antigen=CD23
Mgalloreinf_contig_2181	7.50005	6.0024e-11	TSA: Mytilus galloprovincialis NORM_MGT_c4262 mRNA sequence	---NA---
Mgalloreinf_contig_141847	7.58544	0	Mytilus galloprovincialis mRNA for C1q-domain-containing protein (c1q gene)	---NA---
Mgalloreinf_contig_3246	7.60067	0	TSA: Mytilus galloprovincialis NORM_MGC_c1012 mRNA sequence	SPA3C_MOUSERecName: Full=Serine protease inhibitor A3C; Short=Serpin A3C; AltName: Full=Kallikrein-binding protein; Short=KBP; Flags: Precursor
Mgalloreinf_contig_3620	7.60352	2.5155e-05	TSA: Mytilus galloprovincialis NORM_MGC_c107 mRNA sequence	---NA---
Mgalloreinf_contig_105942	7.62927	0	Lottia gigantea hypothetical protein partial mRNA	ANM9_MOUSERecName: Full=Protein arginine N-methyltransferase 9; AltName: Full=Protein arginine N-methyltransferase 10
Mgalloreinf_contig_93866	7.6458	0.0219281	PREDICTED: Biomphalaria glabrata membrane-bound transcription factor site-2 protease-like (LOC106058700), transcript variant X1, mRNA	---NA---
Mgalloreinf_contig_12755	7.64715	0	TSA: Mytilus galloprovincialis NORM_MGT_c6575 mRNA sequence	---NA---
Mgalloreinf_contig_88244	7.66278	0	TSA: Mytilus galloprovincialis NORM_MGT_c8201 mRNA sequence	---NA---
Mgalloreinf_contig_3149	7.70212	1.8445e-05	PREDICTED: Octopus bimaculoides neuropeptide Y receptor type 2-like (LOC106870917), transcript variant X1, mRNA	---NA---
Mgalloreinf_contig_54358	7.70813	0.000266485	TSA: Mytilus galloprovincialis NORM_MGC_c8950 mRNA sequence	IF44L_HUMANRecName: Full=Interferon-induced protein 44-like
Mgalloreinf_contig_1234	7.8109	0	TSA: Mytilus galloprovincialis NORM_MGT_c7934 mRNA sequence	EXD1_HUMANRecName: Full=piRNA biogenesis protein EXD1; AltName: Full=Exonuclease 3'-5' domain-containing protein 1; AltName: Full=Exonuclease 3'-5' domain-like-containing protein 1; AltName: Full=Inactive exonuclease EXD1
Mgalloreinf_contig_11921	7.83994	0	TSA: Mytilus galloprovincialis NORM_MGC_c7504 mRNA sequence	MYNA_MYTGARecName: Full=Myticin-A; Flags: Precursor
Mgalloreinf_contig_105798	7.85871	0	Mytilus galloprovincialis mRNA for C1q-domain-containing protein (c1q gene)	---NA---
Mgalloreinf_contig_8911	7.89932	9.96989e-06	TSA: Mytilus galloprovincialis NORM_MGT_c2841 mRNA sequence	---NA---
Mgalloreinf_contig_6134	7.94645	0	PREDICTED: Crassostrea gigas importin subunit alpha-5 (LOC105330652), mRNA	IMA1_HUMANRecName: Full=Importin subunit alpha-1; AltName: Full=Karyopherin subunit alpha-2; AltName: Full=RAG cohort protein 1; AltName: Full=SRP1-alpha
Mgalloreinf_contig_81902	7.9584	0	Mytilus galloprovincialis MgC1q61 gene for putative C1q domain containing protein MgC1q61	C1QL3_MOUSERecName: Full=Complement C1q-like protein 3; AltName: Full=C1q and tumor necrosis factor-related protein 13; Short=C1q/TNF-related protein 13; Short=CTRP13; AltName: Full=Gliacolin; Flags: Precursor
Mgalloreinf_contig_138306	8.02918	0	Mytilus galloprovincialis mRNA for C1q-domain-containing protein (c1q gene)	---NA---
Mgalloreinf_contig_1873	8.03735	6.0024e-11	TSA: Villosa lienosa k50_2038270u.Vilimmg mRNA sequence	PIA2_ARATHRecName: Full=Phytochrome-interacting ankyrin-repeat protein 2; Contains: RecName: Full=Protein ANKYRIN REPEAT 6, mitochondrial; Flags: Precursor
Mgalloreinf_contig_6458	8.05268	0.000103766	TSA: Crassostrea angulata SeqIndex22488.ca mRNA sequence	---NA---
Mgalloreinf_contig_128996	8.07834	1.17047e-09	TSA: Mytilus galloprovincialis NORM_MGC_c11804 mRNA sequence	---NA---
Mgalloreinf_contig_34298	8.12124	0	TSA: Mytilus galloprovincialis NORM_MGT_c8570 mRNA sequence	---NA---
Mgalloreinf_contig_11258	8.21588	1.65366e-08	PREDICTED: Aplysia californica transcription factor E2F6-like (LOC101849954), mRNA	---NA---
Mgalloreinf_contig_217156	8.22375	0	TSA: Lymnaea stagnalis mRNA, contig: LymstCNS_TSA_99465, mRNA sequence	MOT5_MOUSERecName: Full=Monocarboxylate transporter 5; Short=MCT 5
Mgalloreinf_contig_149009	8.25319	0	TSA: Mytilus galloprovincialis NORM_MGC_c4678 mRNA sequence	---NA---
Mgalloreinf_contig_9371	8.28653	0	TSA: Mytilus galloprovincialis NORM_MGT_c2644 mRNA sequence	---NA---
Mgalloreinf_contig_123105	8.32564	0	TSA: Mytilus edulis, clone 20100630_3237 length=1355 numreads=1095, mRNA sequence	---NA---
Mgalloreinf_contig_25460	8.37452	0	TSA: Mytilus galloprovincialis NORM_MGT_c22350 mRNA sequence	CATL_SARPERecName: Full=Cathepsin L; Contains: RecName: Full=Cathepsin L heavy chain; Contains: RecName: Full=Cathepsin L light chain; Flags: Precursor
Mgalloreinf_contig_1000	8.37564	0	TSA: Mytilus galloprovincialis NORM_MGT_c16402 mRNA sequence	---NA---
Mgalloreinf_contig_2817	8.39233	2.20714e-06	TSA: Mytilus galloprovincialis NORM_MGC_c5953 mRNA sequence	BIRC2_MOUSERecName: Full=Baculoviral IAP repeat-containing protein 2; AltName: Full=Cellular inhibitor of apoptosis 1; Short=C-IAP1; AltName: Full=Inhibitor of apoptosis protein 2; Short=mIAP2; AltName: Full=RING-type E3 ubiquitin transferase BIRC2
Mgalloreinf_contig_37432	8.39261	0	TSA: Mytilus edulis, clone 20100630_7810 length=474 numreads=11, mRNA sequence	HIP_MYTEDRecName: Full=Heavy metal-binding protein HIP
Mgalloreinf_contig_37220	8.4143	0.0219356	TSA: Villosa lienosa Contig11133.Vilimmg mRNA sequence	MCM4_DROMERecName: Full=DNA replication licensing factor MCM4; AltName: Full=Protein disc proliferation abnormal
Mgalloreinf_contig_98434	8.45246	0	Mytilus galloprovincialis mRNA for C1q-domain-containing protein (c1q gene)	---NA---
Mgalloreinf_contig_17824	8.48213	0	TSA: Mytilus galloprovincialis NORM_MGC_c14449 mRNA sequence	---NA---
Mgalloreinf_contig_10733	8.48244	3.33133e-08	TSA: Ruditapes philippinarum Locus_3739.Ruphgonad mRNA sequence	MCM6Z_XENTRRecName: Full=Zygotic DNA replication licensing factor mcm6; AltName: Full=Zygotic minichromosome maintenance protein 6; Short=zMCM6
Mgalloreinf_contig_7320	8.53863	0	Lottia gigantea hypothetical protein partial mRNA	---NA---
Mgalloreinf_contig_71740	8.61097	0	TSA: Mytilus galloprovincialis NORM_MGT_c14715 mRNA sequence	EXD1_XENLARecName: Full=piRNA biogenesis protein EXD1; AltName: Full=Exonuclease 3'-5' domain-containing protein 1; AltName: Full=Exonuclease 3'-5' domain-like-containing protein 1; AltName: Full=Inactive exonuclease EXD1
Mgalloreinf_contig_85225	8.64623	0	TSA: Mytilus galloprovincialis NORM_MGT_c9681 mRNA sequence	CADM4_HUMANRecName: Full=Cell adhesion molecule 4; AltName: Full=Immunoglobulin superfamily member 4C; Short=IgSF4C; AltName: Full=Nectin-like protein 4; Short=NECL-4; AltName: Full=TSLC1-like protein 2; Flags: Precursor
Mgalloreinf_contig_37097	8.70895	0	TSA: Mytilus galloprovincialis NORM_MGC_c12390 mRNA sequence	---NA---
Mgalloreinf_contig_64528	8.70923	0	TSA: Mytilus edulis, clone 20100630_2318 length=749 numreads=2513, mRNA sequence	---NA---
Mgalloreinf_contig_132728	8.81214	0	TSA: Mytilus galloprovincialis NORM_MGC_c10097 mRNA sequence	---NA---
Mgalloreinf_contig_14597	8.81215	0	TSA: Mytilus edulis, clone 20100630_72712 length=1765 numreads=87, mRNA sequence	LBP_BOVINRecName: Full=Lipopolysaccharide-binding protein; Short=LBP; Flags: Precursor
Mgalloreinf_contig_11997	8.90101	5.52051e-05	TSA: Crassostrea angulata SeqIndex55912.ca mRNA sequence	---NA---
Mgalloreinf_contig_173119	9.00058	3.0012e-11	TSA: Lymnaea stagnalis mRNA, contig: LymstCNS_TSA_16670, mRNA sequence	---NA---
Mgalloreinf_contig_2609	9.04469	0	TSA: Haliotis diversicolor contig206.Hadilarv mRNA sequence	---NA---
Mgalloreinf_contig_110220	9.04526	0	TSA: Mytilus edulis, clone 20100630_8448 length=681 numreads=101, mRNA sequence	---NA---
Mgalloreinf_contig_52249	9.04972	0	Mytilus galloprovincialis mRNA for myticin C (mync-MYTGA gene), clone Mg_Hae03_01D05	---NA---
Mgalloreinf_contig_6295	9.11978	0	TSA: Mytilus galloprovincialis NORM_MGT_c1616 mRNA sequence	ANS1B_DANRERecName: Full=Ankyrin repeat and sterile alpha motif domain-containing protein 1B
Mgalloreinf_contig_6245	9.19115	0	TSA: Mytilus galloprovincialis NORM_MGC_c11804 mRNA sequence	---NA---
Mgalloreinf_contig_15910	9.20119	5.09637e-06	PREDICTED: Crassostrea gigas dual specificity protein kinase TTK (LOC105324226), mRNA	TTK_DANRERecName: Full=Dual specificity protein kinase Ttk; AltName: Full=Mitotic checkpoint serine/threonine-protein kinase Mps1; AltName: Full=Monopolar spindle protein 1; AltName: Full=Protein nightcap
Mgalloreinf_contig_88956	9.20287	0.0322384	TSA: Mytilus galloprovincialis NORM_MGT_c210 mRNA sequence	HELLS_HUMANRecName: Full=Lymphoid-specific helicase; AltName: Full=Proliferation-associated SNF2-like protein; AltName: Full=SWI/SNF2-related matrix-associated actin-dependent regulator of chromatin subfamily A member 6
Mgalloreinf_contig_5071	9.21913	2.64106e-09	TSA: Mytilus galloprovincialis NORM_MGC_c407 mRNA sequence	STMN1_RATRecName: Full=Stathmin; AltName: Full=Leukemia-associated phosphoprotein p18; AltName: Full=Metablastin; AltName: Full=Oncoprotein 18; Short=Op18; AltName: Full=Phosphoprotein p19; Short=pp19; AltName: Full=Pr22 protein; AltName: Full=Prosolin; AltName: Full=pp17
Mgalloreinf_contig_173208	9.22916	0.000139997	PREDICTED: Crassostrea gigas potassium channel subfamily T member 2 (LOC105346291), mRNA	---NA---
Mgalloreinf_contig_2720	9.24913	0	TSA: Mytilus galloprovincialis NORM_MGC_c11804 mRNA sequence	---NA---
Mgalloreinf_contig_13624	9.36668	0.000103873	Mytilus edulis Rad51 mRNA, partial cds	RAD51_HUMANRecName: Full=DNA repair protein RAD51 homolog 1; Short=HsRAD51; Short=hRAD51; AltName: Full=RAD51 homolog A
Mgalloreinf_contig_41219	9.44222	0.00333428	TSA: Mytilus galloprovincialis NORM_MGC_c4645 mRNA sequence	TPX2_PATPERecName: Full=Targeting protein for Xklp2 homolog; Short=TPX2 homolog; AltName: Full=Microtubule-associated protein TPX2 homolog
Mgalloreinf_contig_41225	9.4766	0.000495644	TSA: Lymnaea stagnalis mRNA, contig: LymstCNS_TSA_18652, mRNA sequence	---NA---
Mgalloreinf_contig_27175	9.57553	5.58223e-09	TSA: Mytilus galloprovincialis NORM_MGC_c797 mRNA sequence	TRAF5_MOUSERecName: Full=TNF receptor-associated factor 5
Mgalloreinf_contig_105043	9.59353	0.0173137	TSA: Mytilus galloprovincialis NORM_MGT_c239 mRNA sequence	ANK2_HUMANRecName: Full=Ankyrin-2; Short=ANK-2; AltName: Full=Ankyrin-B; AltName: Full=Brain ankyrin; AltName: Full=Non-erythroid ankyrin
Mgalloreinf_contig_72722	9.62916	0.000367669	TSA: Villosa lienosa Contig33102.Vilimmg mRNA sequence	---NA---
Mgalloreinf_contig_20330	9.66059	1.60921e-06	TSA: Mytilus galloprovincialis NORM_MGC_c16362 mRNA sequence	---NA---
Mgalloreinf_contig_31794	9.77716	7.06698e-06	PREDICTED: Octopus bimaculoides b(0,+)-type amino acid transporter 1-like (LOC106868882), mRNA	BAT1_HUMANRecName: Full=b(0,+)-type amino acid transporter 1; Short=b(0,+)AT1; AltName: Full=Glycoprotein-associated amino acid transporter b0,+AT1; AltName: Full=Solute carrier family 7 member 9
Mgalloreinf_contig_974	9.82052	0	TSA: Mytilus galloprovincialis NORM_MGT_c11433 mRNA sequence	SH3R1_MOUSERecName: Full=E3 ubiquitin-protein ligase SH3RF1; AltName: Full=Plenty of SH3s; Short=Protein POSH; AltName: Full=RING-type E3 ubiquitin transferase SH3RF1; AltName: Full=SH3 domain-containing RING finger protein 1; AltName: Full=SH3 multiple domains protein 2
Mgalloreinf_contig_41955	10.0051	6.90516e-07	PREDICTED: Crassostrea gigas DNA replication complex GINS protein PSF2 (LOC105331593), mRNA	PSF2_HUMANRecName: Full=DNA replication complex GINS protein PSF2; AltName: Full=GINS complex subunit 2
Mgalloreinf_contig_16378	10.0513	0	TSA: Ruditapes philippinarum Locus_936.Ruphgonad mRNA sequence	MCM2_XENLARecName: Full=DNA replication licensing factor mcm2; AltName: Full=BM28-homolog; AltName: Full=Minichromosome maintenance protein 2; Short=xMCM2; AltName: Full=p112
Mgalloreinf_contig_11537	10.0869	0.000152278	TSA: Deroceras reticulatum DigGland_D.reticulatum_Singleton12678.DretDigGland, mRNA sequence	---NA---
Mgalloreinf_contig_6161	10.14	1.20048e-10	TSA: Mytilus galloprovincialis NORM_MGT_c7822 mRNA sequence	BUB1B_HUMANRecName: Full=Mitotic checkpoint serine/threonine-protein kinase BUB1 beta; AltName: Full=MAD3/BUB1-related protein kinase; Short=hBUBR1; AltName: Full=Mitotic checkpoint kinase MAD3L; AltName: Full=Protein SSK1
Mgalloreinf_contig_1212	10.1795	0.00698222	TSA: Mytilus galloprovincialis NORM_MGC_c9541 mRNA sequence	---NA---
Mgalloreinf_contig_2255	10.1795	0.00698222	TSA: Mytilus galloprovincialis NORM_MGC_c6758 mRNA sequence	---NA---
Mgalloreinf_contig_33294	10.2252	0	TSA: Mytilus galloprovincialis NORM_MGC_c1366 mRNA sequence	---NA---
Mgalloreinf_contig_9102	10.2465	0	TSA: Mytilus galloprovincialis NORM_MGT_c5891 mRNA sequence	PCSK6_HUMANRecName: Full=Proprotein convertase subtilisin/kexin type 6; AltName: Full=Paired basic amino acid cleaving enzyme 4; AltName: Full=Subtilisin-like proprotein convertase 4; Short=SPC4; AltName: Full=Subtilisin/kexin-like protease PACE4; Flags: Precursor
Mgalloreinf_contig_1831	10.2778	2.27851e-06	PREDICTED: Octopus bimaculoides multidrug resistance-associated protein 1-like (LOC106867612), partial mRNA	---NA---
Mgalloreinf_contig_8725	10.2778	2.27851e-06	TSA: Laternula elliptica, clone Laternula_elliptica_20101102_998 length=533 numreads=19, mRNA sequence	---NA---
Mgalloreinf_contig_719	10.3497	3.0084e-07	PREDICTED: Crassostrea gigas DNA replication licensing factor mcm7 (LOC105339341), mRNA	MCM7_XENTRRecName: Full=DNA replication licensing factor mcm7; AltName: Full=CDC47 homolog; AltName: Full=Minichromosome maintenance protein 7
Mgalloreinf_contig_68277	10.3748	0.00519083	TSA: Mytilus galloprovincialis NORM_MGT_c1384 mRNA sequence	NSE1_XENLARecName: Full=Non-structural maintenance of chromosomes element 1 homolog; Short=Non-SMC element 1 homolog
Mgalloreinf_contig_846	10.4033	0	Mytilus galloprovincialis thioredoxin 1 mRNA, complete cds	THIO_HORSERecName: Full=Thioredoxin; Short=Trx
Mgalloreinf_contig_18633	10.424	0	PREDICTED: Aplysia californica uncharacterized LOC101864048 (LOC101864048), mRNA	GIGA6_CRAGIRecName: Full=Gigasin-6; Flags: Precursor
Mgalloreinf_contig_6017	10.4645	2.28811e-07	Mytilus galloprovincialis myeloid differentiation factor 88 c mRNA, complete cds	MYD88_DANRERecName: Full=Myeloid differentiation primary response protein MyD88
Mgalloreinf_contig_15198	10.4757	0.0378138	TSA: Mytilus galloprovincialis NORM_MGC_c8068 mRNA sequence	---NA---
Mgalloreinf_contig_37959	10.5446	6.44095e-05	TSA: Mytilus galloprovincialis NORM_MGT_c14650 mRNA sequence	---NA---
Mgalloreinf_contig_43213	10.7418	5.9081e-06	TSA: Mytilus galloprovincialis NORM_MGT_c1372 mRNA sequence	---NA---
Mgalloreinf_contig_6277	10.9239	8.49339e-09	TSA: Mytilus galloprovincialis NORM_MGC_c14899 mRNA sequence	IF44L_HUMANRecName: Full=Interferon-induced protein 44-like
Mgalloreinf_contig_10531	11.205	0	TSA: Mytilus galloprovincialis NORM_MGC_c7055 mRNA sequence	---NA---
Mgalloreinf_contig_4210	11.2517	3.0012e-11	TSA: Villosa lienosa Contig10641.Vilimmg mRNA sequence	---NA---
Mgalloreinf_contig_48629	11.2919	1.98466e-06	TSA: Mytilus galloprovincialis NORM_MGC_c10097 mRNA sequence	---NA---
Mgalloreinf_contig_17733	11.3074	1.60441e-05	Lottia gigantea hypothetical protein mRNA	MCM5_XENTRRecName: Full=DNA replication licensing factor mcm5
Mgalloreinf_contig_10918	11.3267	0.000136723	PREDICTED: Crassostrea gigas phosphatidylethanolamine-binding protein 4 (LOC105338427), mRNA	PEBP4_HUMANRecName: Full=Phosphatidylethanolamine-binding protein 4; Short=PEBP-4; Short=hPEBP4; AltName: Full=Protein cousin-of-RKIP 1; Flags: Precursor
Mgalloreinf_contig_1829	11.3371	0	TSA: Villosa lienosa Contig17817.Vilimmg mRNA sequence	5HT1F_MOUSERecName: Full=5-hydroxytryptamine receptor 1F; Short=5-HT-1F; Short=5-HT1F; AltName: Full=5-HT-1E-beta; AltName: Full=Serotonin receptor 1F
Mgalloreinf_contig_216991	11.3515	0.0012319	Lottia gigantea hypothetical protein partial mRNA	GLAS_DROVIRecName: Full=Protein glass
Mgalloreinf_contig_28124	11.3843	0.0117792	TSA: Placopecten magellanicus Pmagell_eye_g14674t00001 mRNA sequence	MTRF2_DANRERecName: Full=Mitochondrial fission regulator 2
Mgalloreinf_contig_15275	11.4742	0	TSA: Meretrix meretrix Contig25026.Meme mRNA sequence	---NA---
Mgalloreinf_contig_17966	11.4845	0	Lottia gigantea hypothetical protein partial mRNA	KIF11_MOUSERecName: Full=Kinesin-like protein KIF11; AltName: Full=Kinesin-related motor protein Eg5
Mgalloreinf_contig_501	11.5579	0	TSA: Mytilus galloprovincialis NORM_MGT_c3034 mRNA sequence	---NA---
Mgalloreinf_contig_52224	11.568	0	TSA: Mytilus galloprovincialis NORM_MGT_c3538 mRNA sequence	---NA---
Mgalloreinf_contig_25228	11.6115	0.00887302	TSA: Mytilus galloprovincialis NORM_MGC_c5561 mRNA sequence	---NA---
Mgalloreinf_contig_3106	11.6115	0.00887302	TSA: Mytilus galloprovincialis NORM_MGT_c3875 mRNA sequence	---NA---
Mgalloreinf_contig_564	11.6115	0.00887301	Lottia gigantea hypothetical protein partial mRNA	PKSJ_BACSURecName: Full=Polyketide synthase PksJ; Short=PKS
Mgalloreinf_contig_89311	11.6791	0	Lottia gigantea hypothetical protein partial mRNA	---NA---
Mgalloreinf_contig_28465	11.7422	0.000706593	TSA: Mytilus galloprovincialis NORM_MGC_c7260 mRNA sequence	---NA---
Mgalloreinf_contig_15204	11.7651	7.14508e-06	TSA: Mytilus galloprovincialis NORM_MGC_c925 mRNA sequence	---NA---
Mgalloreinf_contig_78159	11.8387	0.00670496	TSA: Mytilus galloprovincialis NORM_MGC_c1489 mRNA sequence	---NA---
Mgalloreinf_contig_203	11.8465	0	TSA: Mytilus galloprovincialis NORM_MGT_c8398 mRNA sequence	---NA---
Mgalloreinf_contig_40267	11.9375	0.000537263	TSA: Ruditapes philippinarum Locus_12436.Ruphgonad mRNA sequence	FIGL1_HUMANRecName: Full=Fidgetin-like protein 1
Mgalloreinf_contig_866	12.0196	0	TSA: Villosa lienosa k50_252790.Vilimmg mRNA sequence	RIR1_HUMANRecName: Full=Ribonucleoside-diphosphate reductase large subunit; AltName: Full=Ribonucleoside-diphosphate reductase subunit M1; AltName: Full=Ribonucleotide reductase large subunit
Mgalloreinf_contig_5221	12.0301	6.66266e-09	TSA: Crassostrea angulata SeqIndex72159.ca mRNA sequence	MCM3Z_XENTRRecName: Full=Zygotic DNA replication licensing factor mcm3; AltName: Full=Zygotic minichromosome maintenance protein 3; Short=zMCM3
Mgalloreinf_contig_42849	12.2545	3.15396e-07	TSA: Mytilus galloprovincialis NORM_MGC_c15554 mRNA sequence	---NA---
Mgalloreinf_contig_1771	12.4439	0	Lottia gigantea hypothetical protein partial mRNA	---NA---
Mgalloreinf_contig_4005	12.4667	0	TSA: Mytilus galloprovincialis NORM_MGC_c11198 mRNA sequence	ETV6_HUMANRecName: Full=Transcription factor ETV6; AltName: Full=ETS translocation variant 6; AltName: Full=ETS-related protein Tel1; Short=Tel
Mgalloreinf_contig_261	12.5235	0.000239803	Bathymodiolus azoricus clone mussel_lrc83347 mRNA sequence	NCAN_PANTRRecName: Full=Neurocan core protein; AltName: Full=Chondroitin sulfate proteoglycan 3; Flags: Precursor
Mgalloreinf_contig_40204	12.7076	0	Lottia gigantea hypothetical protein mRNA	MCM3M_XENLARecName: Full=Maternal DNA replication licensing factor mcm3; AltName: Full=Maternal minichromosome maintenance protein 3; Short=mMCM3; Short=xMCM3; AltName: Full=P1 homolog; AltName: Full=XRLF subunit beta; AltName: Full=p100
Mgalloreinf_contig_17341	12.7473	0.00225315	PREDICTED: Crassostrea gigas dual specificity protein phosphatase 4 (LOC105347192), mRNA	DUS1_HUMANRecName: Full=Dual specificity protein phosphatase 1; AltName: Full=Dual specificity protein phosphatase hVH1; AltName: Full=Mitogen-activated protein kinase phosphatase 1; Short=MAP kinase phosphatase 1; Short=MKP-1; AltName: Full=Protein-tyrosine phosphatase CL100
Mgalloreinf_contig_2536	12.8313	0	TSA: Mytilus galloprovincialis NORM_MGC_c10097 mRNA sequence	---NA---
Mgalloreinf_contig_9742	12.8432	0	PREDICTED: Crassostrea gigas protein flp (LOC105343851), mRNA	AMPC_PSEAERecName: Full=Beta-lactamase; AltName: Full=Cephalosporinase; Flags: Precursor
Mgalloreinf_contig_165544	12.8521	0	TSA: Mytilus galloprovincialis NORM_MGC_c12390 mRNA sequence	---NA---
Mgalloreinf_contig_129902	12.9572	0	TSA: Mytilus galloprovincialis NORM_MGT_c14583 mRNA sequence	---NA---
Mgalloreinf_contig_127906	13.2258	0	TSA: Mytilus galloprovincialis NORM_MGT_c2040 mRNA sequence	---NA---
Mgalloreinf_contig_6851	13.4433	4.259e-07	TSA: Mytilus galloprovincialis NORM_MGT_c17583 mRNA sequence	IFI44_PANTRRecName: Full=Interferon-induced protein 44; AltName: Full=Antigen p44; AltName: Full=Non-A non-B hepatitis-associated microtubular aggregates protein
Mgalloreinf_contig_4085	13.5539	4.51632e-06	Crassostrea gigas transmembrane receptor mRNA, complete cds	AA2AR_HORSERecName: Full=Adenosine receptor A2a
Mgalloreinf_contig_48787	13.6441	0	TSA: Placopecten magellanicus Pmagell_eye_g00525t00001 mRNA sequence	SACS_MOUSERecName: Full=Sacsin; AltName: Full=DnaJ homolog subfamily C member 29; Short=DNAJC29
Mgalloreinf_contig_98156	13.6581	0	TSA: Mytilus galloprovincialis NORM_MGC_c7912 mRNA sequence	---NA---
Mgalloreinf_contig_37995	13.7252	3.52383e-06	TSA: Mytilus galloprovincialis NORM_MGT_c12488 mRNA sequence	---NA---
Mgalloreinf_contig_1755	13.8527	0	TSA: Mytilus edulis, clone 20100630_58090 length=993 numreads=348, mRNA sequence	---NA---
Mgalloreinf_contig_13080	13.9181	0	TSA: Mytilus galloprovincialis NORM_MGT_c3091 mRNA sequence	CATL1_CHLAERecName: Full=Cathepsin L1; AltName: Full=Cathepsin L; AltName: Full=Major excreted protein; Short=MEP; Contains: RecName: Full=Cathepsin L1 heavy chain; Contains: RecName: Full=Cathepsin L1 light chain; Flags: Precursor
Mgalloreinf_contig_4111	14.144	0.00794651	PREDICTED: Crassostrea gigas rho guanine nucleotide exchange factor 3 (LOC105320341), transcript variant X1, mRNA	ARHG3_HUMANRecName: Full=Rho guanine nucleotide exchange factor 3; AltName: Full=Exchange factor found in platelets and leukemic and neuronal tissues; Short=XPLN
Mgalloreinf_contig_457	14.2333	0	PREDICTED: Crassostrea gigas solute carrier family 12 member 8 (LOC105347487), transcript variant X1, mRNA	---NA---
Mgalloreinf_contig_111827	14.3721	0	TSA: Mytilus galloprovincialis NORM_MGC_c7451 mRNA sequence	LCYD1_ORYSJRecName: Full=Putative L-cysteine desulfhydrase 1; AltName: Full=OsL-CDes1; Short=L-CDes1
Mgalloreinf_contig_5943	14.5055	0	TSA: Villosa lienosa k51_1526113.Vilimmg mRNA sequence	IF44L_HUMANRecName: Full=Interferon-induced protein 44-like
Mgalloreinf_contig_1951	14.5289	0	TSA: Mytilus edulis, clone 20100630_70905 length=361 numreads=522, mRNA sequence	MYTB_MYTEDRecName: Full=Mytilin-B
Mgalloreinf_contig_4247	14.5647	0.000290231	TSA: Crepidula fornicata 12274.Cfedg, mRNA sequence	---NA---
Mgalloreinf_contig_9741	14.6721	1.48814e-05	TSA: Villosa lienosa k56_1715675.Vilimmg mRNA sequence	---NA---
Mgalloreinf_contig_23188	14.838	0	TSA: Mytilus galloprovincialis NORM_MGT_c21742 mRNA sequence	---NA---
Mgalloreinf_contig_23264	15.0545	0	TSA: Mytilus galloprovincialis NORM_MGC_c13575 mRNA sequence	PLC_HALLARecName: Full=Perlucin
Mgalloreinf_contig_12522	15.1216	5.10204e-09	Lottia gigantea hypothetical protein mRNA	---NA---
Mgalloreinf_contig_33725	15.2432	0	Mytilus galloprovincialis mRNA for myticin C (mync-MYTGA gene), clone Mg_Hae04_01C07	MYNB_MYTGARecName: Full=Myticin-B; Flags: Precursor
Mgalloreinf_contig_27091	15.4534	5.7632e-06	TSA: Mytilus galloprovincialis NORM_MGT_c23633 mRNA sequence	---NA---
Mgalloreinf_contig_7122	15.4733	0.000110465	TSA: Mytilus galloprovincialis NORM_MGC_c14899 mRNA sequence	---NA---
Mgalloreinf_contig_67740	15.6599	0	TSA: Mytilus galloprovincialis NORM_MGT_c24481 mRNA sequence	---NA---
Mgalloreinf_contig_14416	15.9774	0	TSA: Mytilus galloprovincialis NORM_MGC_c6644 mRNA sequence	CCNA_SPISORecName: Full=G2/mitotic-specific cyclin-A
Mgalloreinf_contig_19969	16.0128	0	TSA: Mytilus galloprovincialis NORM_MGT_c11312 mRNA sequence	---NA---
Mgalloreinf_contig_150037	16.3097	0	PREDICTED: Octopus bimaculoides papilin-like (LOC106872908), mRNA	KCP_HALAIRecName: Full=BPTI/Kunitz domain-containing protein
Mgalloreinf_contig_4635	16.3152	0.00113031	TSA: Octopus vulgaris NODE_24493_length_873_cov_34.515465 mRNA sequence	---NA---
Mgalloreinf_contig_8352	16.3152	0.00113031	TSA: Mytilus galloprovincialis NORM_MGT_c5494 mRNA sequence	---NA---
Mgalloreinf_contig_1716	16.3253	0	TSA: Mytilus galloprovincialis NORM_MGT_c8398 mRNA sequence	---NA---
Mgalloreinf_contig_3464	16.4946	6.0024e-10	PREDICTED: Crassostrea gigas rac GTPase-activating protein 1 (LOC105341409), transcript variant X1, mRNA	RGAP1_HUMANRecName: Full=Rac GTPase-activating protein 1; AltName: Full=Male germ cell RacGap; Short=MgcRacGAP; AltName: Full=Protein CYK4 homolog; Short=CYK4; Short=HsCYK-4
Mgalloreinf_contig_2934	16.5147	0	TSA: Mytilus galloprovincialis NORM_MGT_c23633 mRNA sequence	---NA---
Mgalloreinf_contig_8508	16.5531	0.0255358	TSA: Meretrix meretrix Contig27132.Meme mRNA sequence	---NA---
Mgalloreinf_contig_4125	16.6528	0	TSA: Mytilus galloprovincialis NORM_MGC_c7609 mRNA sequence	PCNA_BOVINRecName: Full=Proliferating cell nuclear antigen; Short=PCNA
Mgalloreinf_contig_24438	16.9543	0	TSA: Crassostrea angulata SeqIndex110174.ca mRNA sequence	VWDE_HUMANRecName: Full=von Willebrand factor D and EGF domain-containing protein; Flags: Precursor
Mgalloreinf_contig_195382	17.0383	0	Mytilus galloprovincialis mRNA for myticin C (mync-MYTGA gene), clone Mg_Hae04_03G01	---NA---
Mgalloreinf_contig_6055	17.2271	0.016041	TSA: Mytilus galloprovincialis NORM_MGC_c1507 mRNA sequence	UHRF1_XENLARecName: Full=E3 ubiquitin-protein ligase UHRF1; AltName: Full=Nuclear zinc finger protein Np95; Short=XNp95; AltName: Full=RING-type E3 ubiquitin transferase UHRF1; AltName: Full=Ubiquitin-like PHD and RING finger domain-containing protein 1; AltName: Full=Ubiquitin-like-containing PHD and RING finger domains protein 1
Mgalloreinf_contig_34292	17.2369	0	TSA: Placopecten magellanicus Pmagell_eye_g08963t00001 mRNA sequence	---NA---
Mgalloreinf_contig_83818	17.4122	0	TSA: Deroceras reticulatum Contig_239.DretDigGland, mRNA sequence	---NA---
Mgalloreinf_contig_21119	17.512	0	Mytilus galloprovincialis mRNA for myticin C (mync-MYTGA gene), clone Mg_Hae03_07H10	MYNB_MYTGARecName: Full=Myticin-B; Flags: Precursor
Mgalloreinf_contig_52	17.5198	0	TSA: Mytilus galloprovincialis NORM_MGC_c2101 mRNA sequence	APRA_DICDIRecName: Full=Autocrine proliferation repressor protein A; AltName: Full=PhoPQ-activated pathogenicity-related protein; Flags: Precursor
Mgalloreinf_contig_162976	17.5996	0	TSA: Mytilus edulis, clone 20100630_4193 length=792 numreads=671, mRNA sequence	MYNB_MYTGARecName: Full=Myticin-B; Flags: Precursor
Mgalloreinf_contig_92	17.6569	0	TSA: Mytilus galloprovincialis NORM_MGT_c21804 mRNA sequence	CP10_LYMSTRecName: Full=Cytochrome P450 10; AltName: Full=CYPX
Mgalloreinf_contig_160	17.832	0	TSA: Mytilus galloprovincialis NORM_MGC_c4603 mRNA sequence	UB2R2_RABITRecName: Full=Ubiquitin-conjugating enzyme E2 R2; AltName: Full=E2 ubiquitin-conjugating enzyme R2; AltName: Full=Ubiquitin carrier protein R2; AltName: Full=Ubiquitin-conjugating enzyme E2-CDC34B; AltName: Full=Ubiquitin-protein ligase R2
Mgalloreinf_contig_8333	17.8394	0	TSA: Mytilus edulis, clone 20100630_74166 length=1275 numreads=25, mRNA sequence	---NA---
Mgalloreinf_contig_33120	17.91	0	Mytilus galloprovincialis mRNA for myticin C (mync-MYTGA gene), clone Mg_Hae04_02F07	---NA---
Mgalloreinf_contig_200639	17.9118	0	TSA: Mytilus edulis, clone 20100630_4193 length=792 numreads=671, mRNA sequence	MYNB_MYTGARecName: Full=Myticin-B; Flags: Precursor
Mgalloreinf_contig_261923	17.9357	0	Pinctada fucata tm-1 mRNA for tropomyosin-1, partial cds	---NA---
Mgalloreinf_contig_85432	18.1433	0	TSA: Mytilus galloprovincialis NORM_MGT_c720 mRNA sequence	LECH_CHICKRecName: Full=Hepatic lectin
Mgalloreinf_contig_50201	18.1595	0	TSA: Lymnaea stagnalis mRNA, contig: LymstCNS_TSA_22739, mRNA sequence	---NA---
Mgalloreinf_contig_2877	18.215	0.000234128	TSA: Villosa lienosa Contig42774.Vilimmg mRNA sequence	GHSR_HUMANRecName: Full=Growth hormone secretagogue receptor type 1; Short=GHS-R; AltName: Full=GH-releasing peptide receptor; Short=GHRP; AltName: Full=Ghrelin receptor
Mgalloreinf_contig_40025	18.2382	0.00816254	Mytilus galloprovincialis bactericidal permeability increasing protein 2 mRNA, complete cds	LBP_BOVINRecName: Full=Lipopolysaccharide-binding protein; Short=LBP; Flags: Precursor
Mgalloreinf_contig_121814	18.3158	0	TSA: Mytilus edulis, clone 20100630_4193 length=792 numreads=671, mRNA sequence	---NA---
Mgalloreinf_contig_1803	18.4174	0	TSA: Mytilus edulis, clone 20100630_8403 length=820 numreads=699, mRNA sequence	MYTA_MYTEDRecName: Full=Mytilin-A
Mgalloreinf_contig_45658	18.4265	6.01605e-06	TSA: Mytilus galloprovincialis NORM_MGC_c14094 mRNA sequence	---NA---
Mgalloreinf_contig_57449	18.5801	0	PREDICTED: Aplysia californica DCC-interacting protein 13-alpha-like (LOC101856645), mRNA	---NA---
Mgalloreinf_contig_57738	18.9123	0.00527411	TSA: Placopecten magellanicus Pmagell_eye_g18841t00001 mRNA sequence	DPOD3_CHICKRecName: Full=DNA polymerase delta subunit 3; AltName: Full=DNA polymerase delta subunit p66
Mgalloreinf_contig_37799	19.0361	6.0024e-10	TSA: Ruditapes philippinarum Locus_9568.Ruphgonad mRNA sequence	---NA---
Mgalloreinf_contig_44616	19.1128	0	TSA: Mytilus edulis, clone 20100630_4193 length=792 numreads=671, mRNA sequence	MYNB_MYTGARecName: Full=Myticin-B; Flags: Precursor
Mgalloreinf_contig_123698	19.2396	0	Mytilus galloprovincialis mRNA for myticin C (mync-MYTGA gene), clone Mg_Hae03_06G03	MYNB_MYTGARecName: Full=Myticin-B; Flags: Precursor
Mgalloreinf_contig_102666	19.4097	0	TSA: Placobranchus ocellatus 177.Plocadult mRNA sequence	---NA---
Mgalloreinf_contig_127843	19.6239	0	TSA: Mytilus galloprovincialis NORM_MGC_c9085 mRNA sequence	---NA---
Mgalloreinf_contig_170256	19.703	0	TSA: Mytilus galloprovincialis NORM_MGT_c12208 mRNA sequence	---NA---
Mgalloreinf_contig_109439	20.0375	0	Mytilus galloprovincialis mRNA for myticin C (mync-MYTGA gene), clone Mg_Hae04_01C07	MYNB_MYTGARecName: Full=Myticin-B; Flags: Precursor
Mgalloreinf_contig_1042	20.0902	0	TSA: Mytilus edulis, clone 20100630_74166 length=1275 numreads=25, mRNA sequence	EMIL2_HUMANRecName: Full=EMILIN-2; AltName: Full=Elastin microfibril interface-located protein 2; Short=Elastin microfibril interfacer 2; AltName: Full=Protein FOAP-10; Flags: Precursor
Mgalloreinf_contig_12839	20.3367	6.48259e-09	TSA: Mytilus galloprovincialis NORM_MGT_c19082 mRNA sequence	---NA---
Mgalloreinf_contig_98333	20.4174	0	Mytilus galloprovincialis mRNA for myticin C (mync-MYTGA gene), clone Mg_Hae04_03G01	---NA---
Mgalloreinf_contig_200	20.4614	0	TSA: Mytilus galloprovincialis NORM_MGC_c10097 mRNA sequence	---NA---
Mgalloreinf_contig_167002	20.4768	0	Mytilus galloprovincialis mRNA for myticin C (mync-MYTGA gene), clone Mg_Hae03_02C09	MYNA_MYTGARecName: Full=Myticin-A; Flags: Precursor
Mgalloreinf_contig_37693	20.4955	0	TSA: Mytilus edulis, clone 20100630_4174 length=1475 numreads=272, mRNA sequence	---NA---
Mgalloreinf_contig_82916	21.0884	0	TSA: Mytilus edulis, clone 20100630_4193 length=792 numreads=671, mRNA sequence	MYNB_MYTGARecName: Full=Myticin-B; Flags: Precursor
Mgalloreinf_contig_31572	21.1525	5.31993e-07	PREDICTED: Crassostrea gigas WD repeat and HMG-box DNA-binding protein 1 (LOC105320384), transcript variant X1, mRNA	WDHD1_HUMANRecName: Full=WD repeat and HMG-box DNA-binding protein 1; AltName: Full=Acidic nucleoplasmic DNA-binding protein 1; Short=And-1
Mgalloreinf_contig_28876	21.2004	2.42347e-05	TSA: Mytilus galloprovincialis NORM_MGC_c148 mRNA sequence	---NA---
Mgalloreinf_contig_132481	21.208	0	TSA: Mytilus edulis, clone 20100630_4193 length=792 numreads=671, mRNA sequence	MYNB_MYTGARecName: Full=Myticin-B; Flags: Precursor
Mgalloreinf_contig_127788	21.3115	0	Mytilus galloprovincialis mRNA for myticin C (mync-MYTGA gene), clone Mg_Hae04_01H11	MYNB_MYTGARecName: Full=Myticin-B; Flags: Precursor
Mgalloreinf_contig_5648	21.6085	0.00101365	TSA: Mytilus galloprovincialis NORM_MGT_c12881 mRNA sequence	---NA---
Mgalloreinf_contig_69041	21.7034	0	TSA: Mytilus galloprovincialis NORM_MGC_c9085 mRNA sequence	---NA---
Mgalloreinf_contig_2728	21.7691	0	PREDICTED: Crassostrea gigas transcription factor Sox-8-like (LOC105340517), transcript variant X1, mRNA	SOX8_XENLARecName: Full=Transcription factor Sox-8
Mgalloreinf_contig_30864	21.867	0	Mytilus galloprovincialis mRNA for myticin C (mync-MYTGA gene), clone Mg_Hae04_03F09	MYNB_MYTGARecName: Full=Myticin-B; Flags: Precursor
Mgalloreinf_contig_37709	22.0824	0	Pinctada fucata basic protein N23 mRNA, complete cds	---NA---
Mgalloreinf_contig_13686	22.277	0.0479067	TSA: Mytilus galloprovincialis NORM_MGT_c11568 mRNA sequence	NEP_PONABRecName: Full=Neprilysin; AltName: Full=Atriopeptidase; AltName: Full=Enkephalinase; AltName: Full=Neutral endopeptidase 24.11; Short=NEP; Short=Neutral endopeptidase; AltName: Full=Skin fibroblast elastase; Short=SFE; AltName: CD_antigen=CD10
Mgalloreinf_contig_143712	22.5651	0	Mytilus galloprovincialis MACPF domain containing protein (macp) mRNA, complete cds	---NA---
Mgalloreinf_contig_143940	22.5972	0	Mytilus galloprovincialis MACPF domain containing protein (macp) mRNA, complete cds	PV21_POMCARecName: Full=Perivitellin-2 67 kDa subunit; Short=PcPV2 67 kDa subunit; Short=PcPV2-67; AltName: Full=PV2 MACPF subunit; Flags: Precursor
Mgalloreinf_contig_136108	22.7215	0.0393845	TSA: Mytilus galloprovincialis NORM_MGC_c3062 mRNA sequence	---NA---
Mgalloreinf_contig_101264	22.8967	0	Mytilus galloprovincialis MACPF domain containing protein (macp) mRNA, complete cds	---NA---
Mgalloreinf_contig_21375	22.985	0	TSA: Mytilus galloprovincialis NORM_MGC_c9085 mRNA sequence	---NA---
Mgalloreinf_contig_13106	23.0006	0	TSA: Mytilus edulis, clone 20100630_3967 length=611 numreads=8527, mRNA sequence	MYTB_MYTEDRecName: Full=Mytilin-B
Mgalloreinf_contig_1229	24.004	0	TSA: Mytilus galloprovincialis NORM_MGT_c2054 mRNA sequence	TSP2_MOUSERecName: Full=Thrombospondin-2; Flags: Precursor
Mgalloreinf_contig_124031	24.0278	0	Mytilus galloprovincialis mRNA for myticin C (mync-MYTGA gene), clone Mg_Hae04_06F10	MYNB_MYTGARecName: Full=Myticin-B; Flags: Precursor
Mgalloreinf_contig_28792	24.2068	0	TSA: Mytilus galloprovincialis NORM_MGC_c9085 mRNA sequence	---NA---
Mgalloreinf_contig_78764	24.2567	0	Mytilus galloprovincialis antimicrobial peptide precursor myticin B mRNA, complete cds	PAIRB_MOUSERecName: Full=Plasminogen activator inhibitor 1 RNA-binding protein; AltName: Full=PAI1 RNA-binding protein 1; Short=PAI-RBP1; AltName: Full=SERPINE1 mRNA-binding protein 1
Mgalloreinf_contig_23592	24.4233	0	TSA: Mytilus edulis, clone 20100630_3237 length=1355 numreads=1095, mRNA sequence	---NA---
Mgalloreinf_contig_17067	24.9441	0.0153663	TSA: Mytilus galloprovincialis NORM_MGT_c8863 mRNA sequence	---NA---
Mgalloreinf_contig_5394	24.9441	0.0153663	TSA: Mytilus galloprovincialis NORM_MGT_c4855 mRNA sequence	---NA---
Mgalloreinf_contig_7618	24.997	0	Mytilus galloprovincialis antimicrobial peptide precursor myticin B mRNA, complete cds	MYNB_MYTGARecName: Full=Myticin-B; Flags: Precursor
Mgalloreinf_contig_11311	25.2036	0	TSA: Mytilus galloprovincialis NORM_MGT_c21051 mRNA sequence	---NA---
Mgalloreinf_contig_117370	25.2714	1.52491e-06	TSA: Mytilus galloprovincialis NORM_MGT_c14706 mRNA sequence	---NA---
Mgalloreinf_contig_98077	26.2376	0	TSA: Mytilus galloprovincialis NORM_MGC_c9085 mRNA sequence	---NA---
Mgalloreinf_contig_29818	26.2777	0.0089849	PREDICTED: Biomphalaria glabrata protein phosphatase 1 regulatory subunit 21-like (LOC106055066), mRNA	---NA---
Mgalloreinf_contig_168847	26.3423	0	TSA: Mytilus galloprovincialis NORM_MGC_c11427 mRNA sequence	---NA---
Mgalloreinf_contig_145426	26.4931	0	TSA: Mytilus galloprovincialis NORM_MGT_c23362 mRNA sequence	---NA---
Mgalloreinf_contig_6911	26.7222	0.00754567	TSA: Mytilus galloprovincialis NORM_MGC_c722 mRNA sequence	SLBP1_XENLARecName: Full=Histone RNA hairpin-binding protein; AltName: Full=Histone stem-loop-binding protein 1
Mgalloreinf_contig_13687	26.9168	0	PREDICTED: Crassostrea gigas membrane metallo-endopeptidase-like 1 (LOC105341558), mRNA	MMEL1_HUMANRecName: Full=Membrane metallo-endopeptidase-like 1; AltName: Full=Membrane metallo-endopeptidase-like 2; AltName: Full=NEP2(m); AltName: Full=Neprilysin II; Short=NEPII; AltName: Full=Neprilysin-2; Short=NEP2; Short=NL2; Contains: RecName: Full=Membrane metallo-endopeptidase-like 1, soluble form; AltName: Full=Neprilysin-2 secreted; Short=NEP2(s)
Mgalloreinf_contig_110277	27.0473	0	TSA: Mytilus edulis, clone 20100630_3967 length=611 numreads=8527, mRNA sequence	MYTB_MYTEDRecName: Full=Mytilin-B
Mgalloreinf_contig_598	27.2859	1.17047e-09	TSA: Lymnaea stagnalis mRNA, contig: LymstCNS_TSA_27157, mRNA sequence	---NA---
Mgalloreinf_contig_91323	27.8136	0	TSA: Mytilus galloprovincialis NORM_MGT_c515 mRNA sequence	---NA---
Mgalloreinf_contig_56387	28.517	0	TSA: Villosa lienosa Contig3803.Vilimmg mRNA sequence	CATO_MOUSERecName: Full=Cathepsin O; Flags: Precursor
Mgalloreinf_contig_12261	28.6932	0	TSA: Mytilus galloprovincialis NORM_MGT_c19545 mRNA sequence	---NA---
Mgalloreinf_contig_164496	28.8013	0	TSA: Placobranchus ocellatus 34819.Plocadult mRNA sequence	---NA---
Mgalloreinf_contig_57345	28.8438	0	TSA: Mytilus edulis, clone 20100630_3967 length=611 numreads=8527, mRNA sequence	---NA---
Mgalloreinf_contig_17500	29.3658	0	TSA: Mytilus edulis, clone 20100630_4193 length=792 numreads=671, mRNA sequence	---NA---
Mgalloreinf_contig_185711	29.3894	0.00275943	TSA: Mytilus galloprovincialis NORM_MGT_c8548 mRNA sequence	---NA---
Mgalloreinf_contig_23119	29.723	0	TSA: Mytilus galloprovincialis NORM_MGT_c13145 mRNA sequence	CSL3_ONCKERecName: Full=L-rhamnose-binding lectin CSL3
Mgalloreinf_contig_140580	30.1226	0	TSA: Mytilus edulis, clone 20100630_3967 length=611 numreads=8527, mRNA sequence	---NA---
Mgalloreinf_contig_109517	30.2436	0	Mytilus galloprovincialis clone C6.2 myticin C mRNA, partial cds	MYNA_MYTGARecName: Full=Myticin-A; Flags: Precursor
Mgalloreinf_contig_13218	31.0454	8.02022e-06	TSA: Mytilus galloprovincialis NORM_MGT_c12050 mRNA sequence	---NA---
Mgalloreinf_contig_68039	31.4429	0	TSA: Mytilus galloprovincialis NORM_MGT_c13145 mRNA sequence	LEG_HELCRRecName: Full=D-galactoside-specific lectin; AltName: Full=Sea urchin egg lectin; Short=SUEL
Mgalloreinf_contig_3659	31.5381	0	TSA: Mytilus galloprovincialis NORM_MGT_c11185 mRNA sequence	---NA---
Mgalloreinf_contig_7408	31.6809	0	TSA: Mytilus galloprovincialis NORM_MGC_c9085 mRNA sequence	---NA---
Mgalloreinf_contig_6728	32.3935	4.39601e-06	TSA: Lymnaea stagnalis mRNA, contig: LymstCNS_TSA_13107, mRNA sequence	---NA---
Mgalloreinf_contig_8205	32.4471	0	TSA: Mytilus galloprovincialis NORM_MGC_c5606 mRNA sequence	---NA---
Mgalloreinf_contig_9801	32.5108	3.0012e-11	TSA: Mytilus edulis, clone 20100630_48844 length=2021 numreads=53, mRNA sequence	---NA---
Mgalloreinf_contig_945	32.8396	0	PREDICTED: Crassostrea gigas cytochrome P450 3A24 (LOC105329919), mRNA	C13A4_CAEELRecName: Full=Putative cytochrome P450 CYP13A4
Mgalloreinf_contig_88109	32.8671	0	TSA: Mytilus edulis, clone 20100630_4660 length=689 numreads=346, mRNA sequence	---NA---
Mgalloreinf_contig_7687	33.2769	0	TSA: Mytilus galloprovincialis NORM_MGC_c149 mRNA sequence	RIR2_SPISORecName: Full=Ribonucleoside-diphosphate reductase small chain; AltName: Full=Ribonucleotide reductase small subunit; AltName: Full=p41
Mgalloreinf_contig_50682	33.9409	0	TSA: Placobranchus ocellatus 15521.Plocadult mRNA sequence	---NA---
Mgalloreinf_contig_1954	36.6982	0	TSA: Mytilus galloprovincialis NORM_MGT_c5494 mRNA sequence	---NA---
Mgalloreinf_contig_1409	37.3907	0.000191903	PREDICTED: Aplysia californica serine/arginine repetitive matrix protein 2-like (LOC101848527), mRNA	---NA---
Mgalloreinf_contig_98332	37.71	0	TSA: Mytilus edulis, clone 20100630_2277 length=838 numreads=20708, mRNA sequence	MYTB_MYTEDRecName: Full=Mytilin-B
Mgalloreinf_contig_80300	37.8353	0.00016763	PREDICTED: Aplysia californica DNA-directed RNA polymerase II subunit RPB1-like (LOC101851196), mRNA	---NA---
Mgalloreinf_contig_61483	39.5529	0	TSA: Mytilus edulis, clone 20100630_31534 length=773 numreads=51, mRNA sequence	PGRP1_HUMANRecName: Full=Peptidoglycan recognition protein 1; AltName: Full=Peptidoglycan recognition protein short; Short=PGRP-S; Flags: Precursor
Mgalloreinf_contig_22249	41.1563	5.62725e-08	TSA: Mytilus galloprovincialis NORM_MGC_c9127 mRNA sequence	---NA---
Mgalloreinf_contig_71344	41.8269	6.0024e-11	Lottia gigantea hypothetical protein mRNA	PA2AC_NAJSPRecName: Full=Acidic phospholipase A2 C; Short=svPLA2; AltName: Full=NAJPLA-2C; Short=APLA; AltName: Full=Phosphatidylcholine 2-acylhydrolase; Flags: Precursor
Mgalloreinf_contig_75096	42.4996	0.0291245	TSA: Mytilus galloprovincialis NORM_MGC_c288 mRNA sequence	TACC3_XENLARecName: Full=Transforming acidic coiled-coil-containing protein 3; AltName: Full=Cytoplasmic polyadenylation element-binding protein-associated factor Maskin; Short=CPEB-associated factor Maskin
Mgalloreinf_contig_1262	43.1129	0	TSA: Mytilus galloprovincialis NORM_MGC_c15726 mRNA sequence	---NA---
Mgalloreinf_contig_55063	43.1695	3.60492e-05	TSA: Mytilus galloprovincialis NORM_MGC_c10245 mRNA sequence	---NA---
Mgalloreinf_contig_1390	44.4949	0	TSA: Mytilus galloprovincialis NORM_MGT_c11048 mRNA sequence	---NA---
Mgalloreinf_contig_12481	44.5786	0	TSA: Mytilus galloprovincialis NORM_MGT_c11787 mRNA sequence	---NA---
Mgalloreinf_contig_8355	45.2006	1.27551e-08	TSA: Placobranchus ocellatus 6615.Plocadult mRNA sequence	---NA---
Mgalloreinf_contig_5171	47.0684	0.0124404	Mytilus galloprovincialis interleukin-17-3 mRNA, complete cds	---NA---
Mgalloreinf_contig_5830	48.2688	0	TSA: Mytilus galloprovincialis NORM_MGT_c5217 mRNA sequence	---NA---
Mgalloreinf_contig_262	50.3318	0.00703735	TSA: Mytilus galloprovincialis NORM_MGT_c22739 mRNA sequence	PLC_HALLARecName: Full=Perlucin
Mgalloreinf_contig_1801	50.8081	0	TSA: Mytilus galloprovincialis NORM_MGT_c19715 mRNA sequence	---NA---
Mgalloreinf_contig_168908	51.8687	0	TSA: Mytilus edulis, clone 20100630_4660 length=689 numreads=346, mRNA sequence	---NA---
Mgalloreinf_contig_28906	52.2899	0.00506776	TSA: Mytilus galloprovincialis NORM_MGC_c13011 mRNA sequence	---NA---
Mgalloreinf_contig_1433	55.4053	0	TSA: Mytilus galloprovincialis NORM_MGT_c467 mRNA sequence	---NA---
Mgalloreinf_contig_19018	57.5114	0.00220676	TSA: Mytilus galloprovincialis NORM_MGT_c1325 mRNA sequence	---NA---
Mgalloreinf_contig_7097	58.8168	0.00180918	TSA: Lymnaea stagnalis mRNA, contig: LymstCNS_TSA_100749, mRNA sequence	---NA---
Mgalloreinf_contig_5560	60.3792	0	PREDICTED: Crassostrea gigas cholesterol 7-alpha-monooxygenase (LOC105347692), mRNA	CP7A1_HUMANRecName: Full=Cholesterol 7-alpha-monooxygenase; AltName: Full=CYPVII; AltName: Full=Cholesterol 7-alpha-hydroxylase; AltName: Full=Cytochrome P450 7A1
Mgalloreinf_contig_161221	61.8394	2.27521e-07	TSA: Placopecten magellanicus Pmagell_eye_g20245t00001 mRNA sequence	---NA---
Mgalloreinf_contig_24976	62.0958	0	TSA: Mytilus galloprovincialis NORM_MGT_c12208 mRNA sequence	---NA---
Mgalloreinf_contig_6457	77.7447	0.000101121	TSA: Mytilus galloprovincialis NORM_MGT_c22214 mRNA sequence	C3AR_DANRERecName: Full=C3a anaphylatoxin chemotactic receptor; Short=C3AR; Short=C3a-R
Mgalloreinf_contig_722	78.8679	0	TSA: Mytilus galloprovincialis NORM_MGT_c23923 mRNA sequence	---NA---
Mgalloreinf_contig_4159	79.1758	7.95318e-09	TSA: Villosa lienosa Contig12798.Vilimmg mRNA sequence	---NA---
Mgalloreinf_contig_680	79.2236	0	TSA: Mytilus galloprovincialis NORM_MGC_c124 mRNA sequence	---NA---
Mgalloreinf_contig_43331	85.3991	2.7611e-09	TSA: Mytilus galloprovincialis NORM_MGT_c8863 mRNA sequence	---NA---
Mgalloreinf_contig_1102	85.5767	0	TSA: Mytilus galloprovincialis NORM_MGC_c124 mRNA sequence	---NA---
Mgalloreinf_contig_2532	86.2297	3.70747e-05	TSA: Mytilus galloprovincialis NORM_MGT_c23032 mRNA sequence	ETS4_DROMERecName: Full=DNA-binding protein D-ETS-4
Mgalloreinf_contig_8176	103.852	5.7997e-06	TSA: Mytilus galloprovincialis NORM_MGC_c124 mRNA sequence	---NA---
Mgalloreinf_contig_660	104.144	0	TSA: Mytilus galloprovincialis NORM_MGC_c124 mRNA sequence	---NA---
Mgalloreinf_contig_29215	134.009	0	TSA: Mytilus galloprovincialis NORM_MGT_c16620 mRNA sequence	---NA---
Mgalloreinf_contig_28755	157.412	0	TSA: Mytilus galloprovincialis NORM_MGT_c24481 mRNA sequence	---NA---
Mgalloreinf_contig_26757	181.416	0	PREDICTED: Biomphalaria glabrata ETS-related transcription factor Elf-3-like (LOC106069602), partial mRNA	EHF_PANPARecName: Full=ETS homologous factor; AltName: Full=ETS domain-containing transcription factor
Mgalloreinf_contig_1070	200.086	0	TSA: Mytilus galloprovincialis NORM_MGC_c124 mRNA sequence	---NA---
Mgalloreinf_contig_26855	262.834	0.00098088	PREDICTED: Octopus bimaculoides uncharacterized LOC106870410 (LOC106870410), transcript variant X1, mRNA	---NA---

## Sheet: Supp Table 1 - C3
Supplementary Table 1: DEGs in each individual mussel (C2, C3, C4, I1, I2, I10) with regard to its own t0.
Name	Fold change	Bonferroni	Description Molluscs Database	Description Uniprot/Swissprot
Mgalloreinf_contig_145245	-476.008	2.35936e-05	TSA: Mytilus galloprovincialis NORM_MGC_c4396 mRNA sequence	---NA---
Mgalloreinf_contig_125275	-162.651	0	Mytilus galloprovincialis nacre apextrin-like protein 1 mRNA, complete cds	---NA---
Mgalloreinf_contig_58872	-75.2186	0	Mytilus galloprovincialis nacre apextrin-like protein 1 mRNA, complete cds	---NA---
Mgalloreinf_contig_471	-64.659	0	TSA: Mytilus galloprovincialis NORM_MGC_c13049 mRNA sequence	EGR1_XENTRRecName: Full=Early growth response protein 1; Short=EGR-1
Mgalloreinf_contig_65030	-58.0912	0	Mytilus galloprovincialis nacre apextrin-like protein 1 mRNA, complete cds	---NA---
Mgalloreinf_contig_10140	-53.8182	1.26939e-06	TSA: Mytilus edulis, clone 20100630_17431 length=1311 numreads=71, mRNA sequence	---NA---
Mgalloreinf_contig_112551	-53.554	0	Mytilus galloprovincialis MGD2 antimicrobial peptide precursor, mRNA, complete cds	DEFI_MYTGARecName: Full=Defensin MGD-1; Flags: Precursor
Mgalloreinf_contig_118902	-51.6243	0	PREDICTED: Crassostrea gigas uncharacterized transmembrane protein DDB_G0289901 (LOC105327290), transcript variant X1, mRNA	---NA---
Mgalloreinf_contig_61364	-51.1854	0	Mytilus galloprovincialis nacre apextrin-like protein 1 mRNA, complete cds	---NA---
Mgalloreinf_contig_2617	-50.1101	0.00546929	TSA: Mytilus galloprovincialis NORM_MGT_c5831 mRNA sequence	---NA---
Mgalloreinf_contig_82644	-48.517	0	TSA: Haliotis asinina HasCL10Contig2, mRNA sequence	---NA---
Mgalloreinf_contig_7006	-42.0117	3.30432e-08	TSA: Mytilus galloprovincialis NORM_MGT_c8616 mRNA sequence	---NA---
Mgalloreinf_contig_87238	-41.0837	0.0364851	TSA: Mytilus galloprovincialis NORM_MGC_c10909 mRNA sequence	---NA---
Mgalloreinf_contig_111513	-32.9811	0	TSA: Mytilus galloprovincialis NORM_MGC_c4396 mRNA sequence	---NA---
Mgalloreinf_contig_9203	-32.3615	0.00052969	TSA: Mytilus galloprovincialis NORM_MGT_c8003 mRNA sequence	---NA---
Mgalloreinf_contig_91029	-27.4545	1.70417e-05	TSA: Mytilus galloprovincialis NORM_MGT_c5831 mRNA sequence	---NA---
Mgalloreinf_contig_6743	-26.7883	0.0060316	Mytilus galloprovincialis MgC1q98 gene for putative C1q domain containing protein MgC1q98	COLL7_MIMIVRecName: Full=Collagen-like protein 7
Mgalloreinf_contig_44317	-26.413	0	Mytilus galloprovincialis nacre apextrin-like protein 1 mRNA, complete cds	---NA---
Mgalloreinf_contig_1152	-25.7196	2.34094e-09	TSA: Mytilus galloprovincialis NORM_MGT_c5831 mRNA sequence	---NA---
Mgalloreinf_contig_496	-25.1163	0.0116329	TSA: Mytilus galloprovincialis NORM_MGC_c2940 mRNA sequence	HSPB1_BOVINRecName: Full=Heat shock protein beta-1; Short=HspB1; AltName: Full=Heat shock 27 kDa protein; Short=HSP 27
Mgalloreinf_contig_85545	-22.8482	0	TSA: Crassostrea angulata SeqIndex20011.ca mRNA sequence	---NA---
Mgalloreinf_contig_58745	-22.4286	2.83769e-06	TSA: Mytilus galloprovincialis NORM_MGT_c20170 mRNA sequence	---NA---
Mgalloreinf_contig_95916	-18.6943	0.000104665	PREDICTED: Crassostrea gigas uncharacterized transmembrane protein DDB_G0289901 (LOC105327290), transcript variant X1, mRNA	---NA---
Mgalloreinf_contig_3834	-18.3838	0	TSA: Mytilus edulis, clone 20100630_2378 length=982 numreads=284, mRNA sequence	MYD88_DANRERecName: Full=Myeloid differentiation primary response protein MyD88
Mgalloreinf_contig_62058	-18.0628	0	TSA: Mytilus galloprovincialis NORM_MGC_c3227 mRNA sequence	---NA---
Mgalloreinf_contig_6746	-17.1118	0	TSA: Mytilus galloprovincialis NORM_MGC_c4396 mRNA sequence	---NA---
Mgalloreinf_contig_10677	-17.0931	0	TSA: Lymnaea stagnalis mRNA, contig: LymstCNS_TSA_359, mRNA sequence	---NA---
Mgalloreinf_contig_10676	-15.1394	0	TSA: Placobranchus ocellatus 10289.Plocadult mRNA sequence	CYTA_HUMANRecName: Full=Cystatin-A; AltName: Full=Cystatin-AS; AltName: Full=Stefin-A; Contains: RecName: Full=Cystatin-A, N-terminally processed
Mgalloreinf_contig_3468	-14.6204	0.00322236	PREDICTED: Crassostrea gigas galactokinase-like (LOC105322218), mRNA	GALK1_HUMANRecName: Full=Galactokinase; AltName: Full=Galactose kinase
Mgalloreinf_contig_112401	-13.9956	3.0012e-11	TSA: Mytilus galloprovincialis NORM_MGT_c17171 mRNA sequence	---NA---
Mgalloreinf_contig_10957	-13.929	6.50021e-06	PREDICTED: Crassostrea gigas protein giant (LOC105320853), transcript variant X1, mRNA	CES2_CAEELRecName: Full=Cell death specification protein 2
Mgalloreinf_contig_6692	-12.1677	0	TSA: Mytilus galloprovincialis NORM_MGT_c7673 mRNA sequence	IER5_MOUSERecName: Full=Immediate early response gene 5 protein
Mgalloreinf_contig_38040	-11.7308	7.39826e-07	TSA: Mytilus galloprovincialis NORM_MGC_c5135 mRNA sequence	GIMA4_RATRecName: Full=GTPase IMAP family member 4; AltName: Full=Immunity-associated nucleotide 1 protein; Short=IAN-1; AltName: Full=Immunity-associated protein 4
Mgalloreinf_contig_76589	-11.5203	0.00563755	TSA: Placopecten magellanicus Pmagell_eye_g03062t00001 mRNA sequence	---NA---
Mgalloreinf_contig_58897	-11.3244	0	Mytilus galloprovincialis nacre apextrin-like protein 1 mRNA, complete cds	---NA---
Mgalloreinf_contig_28065	-10.2868	0.000368852	TSA: Mytilus edulis, clone 20100630_22927 length=821 numreads=33, mRNA sequence	C1QL3_MOUSERecName: Full=Complement C1q-like protein 3; AltName: Full=C1q and tumor necrosis factor-related protein 13; Short=C1q/TNF-related protein 13; Short=CTRP13; AltName: Full=Gliacolin; Flags: Precursor
Mgalloreinf_contig_50932	-9.47783	1.4976e-08	TSA: Mytilus galloprovincialis NORM_MGT_c3783 mRNA sequence	---NA---
Mgalloreinf_contig_7125	-8.21402	0.000116927	Lottia gigantea hypothetical protein partial mRNA	MLXIP_MOUSERecName: Full=MLX-interacting protein; AltName: Full=Transcriptional activator MondoA
Mgalloreinf_contig_33070	-8.17368	0	Aplysia californica mRNA for actin	ACTB_CYPCARecName: Full=Actin, cytoplasmic 1; AltName: Full=Beta-actin; Contains: RecName: Full=Actin, cytoplasmic 1, N-terminally processed
Mgalloreinf_contig_59981	-7.71968	5.13205e-09	TSA: Placobranchus ocellatus 9216.Plocadult mRNA sequence	PA2AD_PSETERecName: Full=Acidic phospholipase A2 homolog textilotoxin D chain; Short=svPLA2 homolog; Flags: Precursor
Mgalloreinf_contig_26449	-7.55196	4.91897e-08	Mytilus galloprovincialis nacre apextrin-like protein 1 mRNA, complete cds	---NA---
Mgalloreinf_contig_1974	-7.33774	0	TSA: Crassostrea angulata SeqIndex70384.ca mRNA sequence	CYTX_BOVINRecName: Full=Stefin-C
Mgalloreinf_contig_13355	-7.24714	7.52971e-07	TSA: Ruditapes philippinarum Locus_8970.Ruphgonad mRNA sequence	---NA---
Mgalloreinf_contig_144919	-6.95798	3.14826e-08	TSA: Mytilus galloprovincialis NORM_MGT_c20170 mRNA sequence	---NA---
Mgalloreinf_contig_7306	-6.84101	0	TSA: Mytilus galloprovincialis NORM_MGC_c6981 mRNA sequence	ACT2_CAEELRecName: Full=Actin-2; Flags: Precursor
Mgalloreinf_contig_41661	-6.81157	3.0012e-11	PREDICTED: Biomphalaria glabrata platelet-activating factor acetylhydrolase-like (LOC106074196), mRNA	PA2A_BUNMURecName: Full=Acidic phospholipase A2; Short=svPLA2; AltName: Full=Phosphatidylcholine 2-acylhydrolase; Flags: Precursor
Mgalloreinf_contig_120162	-6.80971	0	TSA: Mytilus galloprovincialis NORM_MGT_c23079 mRNA sequence	---NA---
Mgalloreinf_contig_20227	-6.71456	2.41272e-05	TSA: Mytilus galloprovincialis NORM_MGT_c11902 mRNA sequence	GA45B_HUMANRecName: Full=Growth arrest and DNA damage-inducible protein GADD45 beta; AltName: Full=Myeloid differentiation primary response protein MyD118; AltName: Full=Negative growth regulatory protein MyD118
Mgalloreinf_contig_203721	-6.65731	0	TSA: Mytilus galloprovincialis NORM_MGT_c20170 mRNA sequence	---NA---
Mgalloreinf_contig_126285	-6.40338	0	TSA: Mytilus galloprovincialis NORM_MGT_c20170 mRNA sequence	---NA---
Mgalloreinf_contig_5895	-6.33071	0	Mytilus galloprovincialis nacre apextrin-like protein 1 mRNA, complete cds	---NA---
Mgalloreinf_contig_6220	-6.23054	2.72929e-07	TSA: Mytilus edulis, clone 20100630_26815 length=2198 numreads=43, mRNA sequence	CASP3_BOVINRecName: Full=Caspase-3; Short=CASP-3; Contains: RecName: Full=Caspase-3 subunit p17; Contains: RecName: Full=Caspase-3 subunit p12; Flags: Precursor
Mgalloreinf_contig_12504	-6.17988	1.05132e-07	PREDICTED: Crassostrea gigas monocarboxylate transporter 12 (LOC105346005), transcript variant X1, mRNA	MOT5_MOUSERecName: Full=Monocarboxylate transporter 5; Short=MCT 5
Mgalloreinf_contig_840	-6.1334	0	TSA: Mytilus galloprovincialis NORM_MGT_c13845 mRNA sequence	---NA---
Mgalloreinf_contig_20368	-6.0595	0	TSA: Mytilus galloprovincialis NORM_MGT_c11902 mRNA sequence	GA45B_BOVINRecName: Full=Growth arrest and DNA damage-inducible protein GADD45 beta
Mgalloreinf_contig_157354	-6.02638	0.0422698	PREDICTED: Octopus bimaculoides G1/S-specific cyclin-E1-like (LOC106874854), transcript variant X1, mRNA	---NA---
Mgalloreinf_contig_8500	-5.92431	0	TSA: Mytilus galloprovincialis NORM_MGC_c5437 mRNA sequence	---NA---
Mgalloreinf_contig_22945	-5.89293	1.53166e-05	TSA: Mytilus galloprovincialis NORM_MGT_c8201 mRNA sequence	---NA---
Mgalloreinf_contig_95368	-5.89293	1.53166e-05	TSA: Mytilus galloprovincialis NORM_MGT_c14706 mRNA sequence	---NA---
Mgalloreinf_contig_107554	-5.84247	0	TSA: Crassostrea angulata SeqIndex90115.ca mRNA sequence	WSCD2_ARTBCRecName: Full=WSC domain-containing protein ARB_07870; Flags: Precursor
Mgalloreinf_contig_94294	-5.54713	0	TSA: Mytilus galloprovincialis NORM_MGC_c5437 mRNA sequence	---NA---
Mgalloreinf_contig_1404	-5.41676	0	TSA: Mytilus galloprovincialis NORM_MGT_c7893 mRNA sequence	CES2_CAEELRecName: Full=Cell death specification protein 2
Mgalloreinf_contig_5139	-5.30943	0	TSA: Mytilus galloprovincialis NORM_MGT_c11902 mRNA sequence	---NA---
Mgalloreinf_contig_22511	-5.14366	2.90545e-05	TSA: Mytilus galloprovincialis NORM_MGT_c18220 mRNA sequence	---NA---
Mgalloreinf_contig_14737	-5.11858	0	TSA: Mytilus galloprovincialis NORM_MGT_c23079 mRNA sequence	---NA---
Mgalloreinf_contig_38809	-5.10048	3.70163e-05	TSA: Mytilus galloprovincialis NORM_MGT_c6826 mRNA sequence	STAN_DROMERecName: Full=Protocadherin-like wing polarity protein stan; AltName: Full=Protein flamingo; AltName: Full=Protein starry night; Flags: Precursor
Mgalloreinf_contig_157047	-5.07636	0	TSA: Mytilus galloprovincialis NORM_MGT_c6826 mRNA sequence	FAT1_HUMANRecName: Full=Protocadherin Fat 1; AltName: Full=Cadherin family member 7; AltName: Full=Cadherin-related tumor suppressor homolog; AltName: Full=Protein fat homolog; Contains: RecName: Full=Protocadherin Fat 1, nuclear form; Flags: Precursor
Mgalloreinf_contig_118629	-5.05781	0	TSA: Mytilus galloprovincialis NORM_MGC_c4396 mRNA sequence	---NA---
Mgalloreinf_contig_20417	-5.01535	0	TSA: Mytilus edulis, clone 20100630_37641 length=1389 numreads=49, mRNA sequence	---NA---
Mgalloreinf_contig_29303	-5.01092	0	TSA: Mytilus galloprovincialis NORM_MGT_c6826 mRNA sequence	NT2NL_HUMANRecName: Full=Notch homolog 2 N-terminal-like protein
Mgalloreinf_contig_1629	-5.00726	0	TSA: Mytilus galloprovincialis NORM_MGC_c29 mRNA sequence	SRBP1_MOUSERecName: Full=Sterol regulatory element-binding protein 1; Short=SREBP-1; AltName: Full=Sterol regulatory element-binding transcription factor 1; Contains: RecName: Full=Processed sterol regulatory element-binding protein 1
Mgalloreinf_contig_161250	-4.98275	0	TSA: Mytilus galloprovincialis NORM_MGC_c5437 mRNA sequence	---NA---
Mgalloreinf_contig_2996	-4.85015	0	TSA: Mytilus edulis, clone 20100630_25811 length=1164 numreads=277, mRNA sequence	---NA---
Mgalloreinf_contig_172831	-4.60956	0	TSA: Mytilus edulis, clone 20100630_38288 length=1210 numreads=24, mRNA sequence	---NA---
Mgalloreinf_contig_55475	-4.58768	0	TSA: Mytilus galloprovincialis NORM_MGC_c5437 mRNA sequence	---NA---
Mgalloreinf_contig_100551	-4.50227	3.0012e-10	TSA: Mytilus galloprovincialis NORM_MGT_c23079 mRNA sequence	---NA---
Mgalloreinf_contig_234	-4.3607	0	TSA: Mytilus edulis, clone 20100630_74144 length=2082 numreads=340, mRNA sequence	JUN_CHICKRecName: Full=Transcription factor AP-1; AltName: Full=Proto-oncogene c-Jun
Mgalloreinf_contig_9251	-4.21856	3.1256e-06	TSA: Mytilus galloprovincialis NORM_MGT_c13845 mRNA sequence	---NA---
Mgalloreinf_contig_8	-4.16016	0	TSA: Mytilus galloprovincialis NORM_MGC_c2736 mRNA sequence	CTXA_CARALRecName: Full=Toxin CaTX-A; Short=Toxin A; AltName: Full=CAT-1; Flags: Precursor
Mgalloreinf_contig_100149	-4.11426	4.10048e-06	Mytilus edulis 60S ribosomal protein L13A (RpL13A) mRNA, complete cds	---NA---
Mgalloreinf_contig_2403	-4.08531	6.0024e-11	TSA: Mytilus galloprovincialis NORM_MGT_c21635 mRNA sequence	---NA---
Mgalloreinf_contig_7614	-4.05239	0	TSA: Mytilus galloprovincialis NORM_MGC_c640 mRNA sequence	DIAP1_DROMERecName: Full=Death-associated inhibitor of apoptosis 1; AltName: Full=Apoptosis 1 inhibitor; AltName: Full=E3 ubiquitin-protein ligase th; AltName: Full=Inhibitor of apoptosis 1; AltName: Full=Protein thread; AltName: Full=RING-type E3 ubiquitin transferase Diap1
Mgalloreinf_contig_12780	-4.00349	0	TSA: Mytilus galloprovincialis NORM_MGC_c5437 mRNA sequence	---NA---
Mgalloreinf_contig_8538	-3.99519	0.011542	TSA: Mytilus galloprovincialis NORM_MGT_c19971 mRNA sequence	HMCN1_HUMANRecName: Full=Hemicentin-1; AltName: Full=Fibulin-6; Short=FIBL-6; Flags: Precursor
Mgalloreinf_contig_100271	-3.95986	2.07383e-08	TSA: Mytilus galloprovincialis NORM_MGC_c5437 mRNA sequence	---NA---
Mgalloreinf_contig_2650	-3.95894	0	TSA: Mytilus galloprovincialis NORM_MGC_c2736 mRNA sequence	CTXA_CARALRecName: Full=Toxin CaTX-A; Short=Toxin A; AltName: Full=CAT-1; Flags: Precursor
Mgalloreinf_contig_59309	-3.94998	0	TSA: Mytilus galloprovincialis NORM_MGC_c5437 mRNA sequence	---NA---
Mgalloreinf_contig_23409	-3.83676	0	TSA: Mytilus galloprovincialis NORM_MGT_c24159 mRNA sequence	PLC_HALLARecName: Full=Perlucin
Mgalloreinf_contig_13597	-3.81455	0.0193335	TSA: Mytilus galloprovincialis NORM_MGC_c681 mRNA sequence	MOT14_HUMANRecName: Full=Monocarboxylate transporter 14; Short=MCT 14; AltName: Full=Solute carrier family 16 member 14
Mgalloreinf_contig_22491	-3.79983	0.0116567	TSA: Mytilus galloprovincialis NORM_MGC_c1984 mRNA sequence	SEM2A_DROMERecName: Full=Semaphorin-2A; AltName: Full=Semaphorin-II; Short=Sema II; Flags: Precursor
Mgalloreinf_contig_29567	-3.75703	3.20828e-08	TSA: Mytilus galloprovincialis NORM_MGT_c1251 mRNA sequence	---NA---
Mgalloreinf_contig_91557	-3.75032	0.00910079	TSA: Mytilus galloprovincialis NORM_MGT_c22691 mRNA sequence	---NA---
Mgalloreinf_contig_41283	-3.72918	0.0033813	TSA: Mytilus galloprovincialis NORM_MGC_c5399 mRNA sequence	---NA---
Mgalloreinf_contig_18641	-3.72361	3.16897e-07	TSA: Mytilus galloprovincialis NORM_MGT_c4045 mRNA sequence	---NA---
Mgalloreinf_contig_16258	-3.68992	3.0012e-11	TSA: Mytilus galloprovincialis NORM_MGT_c13845 mRNA sequence	---NA---
Mgalloreinf_contig_9170	-3.67529	0.000122147	PREDICTED: Crassostrea gigas sodium- and chloride-dependent GABA transporter ine (LOC105344109), transcript variant X1, mRNA	INE_DROMERecName: Full=Sodium- and chloride-dependent GABA transporter ine; AltName: Full=Protein inebriated; AltName: Full=Protein receptor oscillation A
Mgalloreinf_contig_23430	-3.60452	0	TSA: Mytilus galloprovincialis NORM_MGC_c11174 mRNA sequence	CNFNB_XENLARecName: Full=Cornifelin homolog B
Mgalloreinf_contig_36980	-3.60042	0.000401832	TSA: Mytilus galloprovincialis NORM_MGC_c3542 mRNA sequence	---NA---
Mgalloreinf_contig_22778	-3.5974	1.08043e-09	TSA: Villosa lienosa Contig12219.Vilimmg mRNA sequence	---NA---
Mgalloreinf_contig_2373	-3.59303	0.000159192	TSA: Mytilus galloprovincialis NORM_MGT_c22511 mRNA sequence	SC6A3_BOVINRecName: Full=Sodium-dependent dopamine transporter; Short=DA transporter; Short=DAT; AltName: Full=Solute carrier family 6 member 3
Mgalloreinf_contig_48373	-3.56611	1.97467e-06	TSA: Mytilus galloprovincialis NORM_MGT_c7005 mRNA sequence	---NA---
Mgalloreinf_contig_32998	-3.49638	0.0196887	TSA: Mytilus galloprovincialis NORM_MGT_c22384 mRNA sequence	---NA---
Mgalloreinf_contig_60342	-3.46663	8.55951e-05	Mytilus galloprovincialis galectin 4 mRNA, complete cds	LEG4_RATRecName: Full=Galectin-4; Short=Gal-4; AltName: Full=L-36 lactose-binding protein; Short=L36LBP; AltName: Full=Lactose-binding lectin 4
Mgalloreinf_contig_7335	-3.44384	0.000108458	TSA: Mytilus galloprovincialis NORM_MGT_c13720 mRNA sequence	TITIN_HUMANRecName: Full=Titin; AltName: Full=Connectin; AltName: Full=Rhabdomyosarcoma antigen MU-RMS-40.14
Mgalloreinf_contig_13953	-3.437	0.00279909	TSA: Mytilus galloprovincialis NORM_MGC_c2447 mRNA sequence	ENTK_PIGRecName: Full=Enteropeptidase; AltName: Full=Enterokinase; AltName: Full=Serine protease 7; AltName: Full=Transmembrane protease serine 15; Contains: RecName: Full=Enteropeptidase non-catalytic mini chain; Contains: RecName: Full=Enteropeptidase non-catalytic heavy chain; Contains: RecName: Full=Enteropeptidase catalytic light chain; Flags: Precursor
Mgalloreinf_contig_27904	-3.39689	6.90276e-10	TSA: Mytilus galloprovincialis NORM_MGT_c7 mRNA sequence	SYRC_RATRecName: Full=Arginine--tRNA ligase, cytoplasmic; AltName: Full=Arginyl-tRNA synthetase; Short=ArgRS
Mgalloreinf_contig_2882	-3.38702	4.67707e-07	TSA: Mytilus galloprovincialis NORM_MGT_c8009 mRNA sequence	---NA---
Mgalloreinf_contig_90424	-3.37001	0.000551278	TSA: Mytilus galloprovincialis NORM_MGT_c3625 mRNA sequence	---NA---
Mgalloreinf_contig_7423	-3.35991	4.51407e-06	TSA: Ruditapes philippinarum Locus_1855.Ruphgonad mRNA sequence	NOC2L_BOVINRecName: Full=Nucleolar complex protein 2 homolog; Short=Protein NOC2 homolog; AltName: Full=NOC2-like protein; AltName: Full=Novel INHAT repressor
Mgalloreinf_contig_172709	-3.29865	3.18997e-06	TSA: Crepidula fornicata 21581.Cfedg, mRNA sequence	---NA---
Mgalloreinf_contig_247	-3.29861	0	TSA: Mytilus galloprovincialis NORM_MGT_c10398 mRNA sequence	YR811_MIMIVRecName: Full=Putative ariadne-like RING finger protein R811
Mgalloreinf_contig_10787	-3.28594	2.19088e-08	TSA: Mytilus galloprovincialis NORM_MGT_c22976 mRNA sequence	---NA---
Mgalloreinf_contig_1479	-3.25374	0	PREDICTED: Aplysia californica tyramine receptor Ser-2-like (LOC101847848), mRNA	GHSR_RABITRecName: Full=Growth hormone secretagogue receptor type 1; Short=GHS-R; AltName: Full=GH-releasing peptide receptor; Short=GHRP; AltName: Full=Ghrelin receptor
Mgalloreinf_contig_919	-3.21385	0	TSA: Mytilus galloprovincialis NORM_MGC_c4863 mRNA sequence	GLNA_CANFARecName: Full=Glutamine synthetase; Short=GS; AltName: Full=Glutamate decarboxylase; AltName: Full=Glutamate--ammonia ligase
Mgalloreinf_contig_1210	-3.19155	0	TSA: Placopecten magellanicus Pmagell_eye_g02625t00002 mRNA sequence	CDC42_AEDAERecName: Full=Cdc42 homolog; Flags: Precursor
Mgalloreinf_contig_1417	-3.17831	0	PREDICTED: Crassostrea gigas uncharacterized LOC109619294 (LOC109619294), mRNA	NK1R_MERUNRecName: Full=Substance-P receptor; Short=SPR; AltName: Full=NK-1 receptor; Short=NK-1R; AltName: Full=Tachykinin receptor 1
Mgalloreinf_contig_5538	-3.14737	0	TSA: Mytilus galloprovincialis NORM_MGT_c2994 mRNA sequence	ADK_MOUSERecName: Full=Adenosine kinase; Short=AK; AltName: Full=Adenosine 5'-phosphotransferase
Mgalloreinf_contig_14269	-3.13881	0.0037818	TSA: Argopecten irradians Airrad_eye_contig2201 mRNA sequence	HAR1_CAEELRecName: Full=Hemiasterlin resistant protein 1
Mgalloreinf_contig_7099	-3.13462	3.86909e-06	PREDICTED: Crassostrea gigas neuropeptide S receptor (LOC105346449), mRNA	5HT1D_HUMANRecName: Full=5-hydroxytryptamine receptor 1D; Short=5-HT-1D; Short=5-HT1D; AltName: Full=Serotonin 1D alpha receptor; Short=5-HT-1D-alpha; AltName: Full=Serotonin receptor 1D
Mgalloreinf_contig_56347	-3.10548	0.00770661	TSA: Mytilus galloprovincialis NORM_MGT_c4907 mRNA sequence	HPRT_MERUNRecName: Full=Hypoxanthine-guanine phosphoribosyltransferase; Short=HGPRT; Short=HGPRTase
Mgalloreinf_contig_34292	-3.10397	7.10534e-07	TSA: Placopecten magellanicus Pmagell_eye_g08963t00001 mRNA sequence	---NA---
Mgalloreinf_contig_1195	-3.08498	0	TSA: Mytilus galloprovincialis NORM_MGT_c11230 mRNA sequence	NPAS4_RATRecName: Full=Neuronal PAS domain-containing protein 4; Short=Neuronal PAS4; AltName: Full=HLH-PAS transcription factor NXF
Mgalloreinf_contig_24267	-3.01659	2.10084e-10	TSA: Mytilus galloprovincialis NORM_MGC_c11174 mRNA sequence	---NA---
Mgalloreinf_contig_26	-3.00627	0	TSA: Mytilus galloprovincialis NORM_MGC_c5605 mRNA sequence	---NA---
Mgalloreinf_contig_20788	-2.92354	8.52641e-08	TSA: Mytilus galloprovincialis NORM_MGT_c20088 mRNA sequence	GIMA4_RATRecName: Full=GTPase IMAP family member 4; AltName: Full=Immunity-associated nucleotide 1 protein; Short=IAN-1; AltName: Full=Immunity-associated protein 4
Mgalloreinf_contig_40627	-2.91743	0.000149784	TSA: Mytilus galloprovincialis NORM_MGC_c8943 mRNA sequence	SYLC_HUMANRecName: Full=Leucine--tRNA ligase, cytoplasmic; AltName: Full=Leucyl-tRNA synthetase; Short=LeuRS
Mgalloreinf_contig_64347	-2.91559	0	TSA: Mytilus galloprovincialis NORM_MGT_c8460 mRNA sequence	ACT_SPOLIRecName: Full=Actin
Mgalloreinf_contig_1232	-2.89109	0.00028503	PREDICTED: Crassostrea gigas leucine--tRNA ligase, cytoplasmic (LOC105338434), mRNA	SYLC_MOUSERecName: Full=Leucine--tRNA ligase, cytoplasmic; AltName: Full=Leucyl-tRNA synthetase; Short=LeuRS
Mgalloreinf_contig_15502	-2.88591	0.000231702	TSA: Mytilus galloprovincialis NORM_MGT_c3714 mRNA sequence	SYDC_MOUSERecName: Full=Aspartate--tRNA ligase, cytoplasmic; AltName: Full=Aspartyl-tRNA synthetase; Short=AspRS
Mgalloreinf_contig_10382	-2.84376	4.72239e-07	TSA: Mytilus galloprovincialis NORM_MGT_c6989 mRNA sequence	MOT5_MOUSERecName: Full=Monocarboxylate transporter 5; Short=MCT 5
Mgalloreinf_contig_4476	-2.83173	0.00252064	TSA: Mytilus galloprovincialis NORM_MGC_c4226 mRNA sequence	---NA---
Mgalloreinf_contig_7983	-2.82908	0	PREDICTED: Octopus bimaculoides DNA excision repair protein ERCC-6-like (LOC106872459), mRNA	---NA---
Mgalloreinf_contig_21781	-2.72622	7.23829e-07	TSA: Mytilus galloprovincialis NORM_MGT_c7104 mRNA sequence	SYVC_HUMANRecName: Full=Valine--tRNA ligase; AltName: Full=Protein G7a; AltName: Full=Valyl-tRNA synthetase; Short=ValRS
Mgalloreinf_contig_4809	-2.72338	0	TSA: Mytilus galloprovincialis NORM_MGT_c8426 mRNA sequence	SAHHB_XENLARecName: Full=Adenosylhomocysteinase B; Short=AdoHcyase B; AltName: Full=S-adenosyl-L-homocysteine hydrolase B
Mgalloreinf_contig_217	-2.71985	3.0012e-11	TSA: Mytilus galloprovincialis NORM_MGT_c382 mRNA sequence	FAS2_DROMERecName: Full=Fasciclin-2; AltName: Full=Fasciclin II; Short=FAS II; Flags: Precursor
Mgalloreinf_contig_1274	-2.69231	8.70348e-08	TSA: Mytilus galloprovincialis NORM_MGC_c1816 mRNA sequence	ARGI_LITCTRecName: Full=Arginase, hepatic
Mgalloreinf_contig_2935	-2.69055	0	TSA: Crepidula fornicata 460.Cfedg, mRNA sequence	---NA---
Mgalloreinf_contig_3328	-2.68675	3.0012e-11	TSA: Mytilus galloprovincialis NORM_MGC_c13578 mRNA sequence	---NA---
Mgalloreinf_contig_41144	-2.67657	1.03941e-05	TSA: Mytilus edulis, clone 20100630_8116 length=2251 numreads=38, mRNA sequence	---NA---
Mgalloreinf_contig_8950	-2.65627	1.82677e-05	PREDICTED: Crassostrea gigas very low-density lipoprotein receptor (LOC105339844), transcript variant X1, mRNA	VLDLR_MOUSERecName: Full=Very low-density lipoprotein receptor; Short=VLDL receptor; Short=VLDL-R; Flags: Precursor
Mgalloreinf_contig_1788	-2.64735	0	Crassostrea ariakensis clone Ca36 neuropeptide Y mRNA, complete cds	CCKAR_CAVPORecName: Full=Cholecystokinin receptor type A; Short=CCK-A receptor; Short=CCK-AR; AltName: Full=Cholecystokinin-1 receptor; Short=CCK1-R
Mgalloreinf_contig_6535	-2.62367	1.58693e-05	TSA: Villosa lienosa Contig28066.Vilimmg mRNA sequence	RHOAD_DANRERecName: Full=Rho-related GTP-binding protein RhoA-D; Flags: Precursor
Mgalloreinf_contig_162020	-2.61582	0.000714335	Mytilus galloprovincialis fibrinogen-related protein (FREP_G1.8) mRNA, complete cds	---NA---
Mgalloreinf_contig_4336	-2.60826	0	TSA: Mytilus galloprovincialis NORM_MGC_c1190 mRNA sequence	SAHH_DROMERecName: Full=Adenosylhomocysteinase; Short=AdoHcyase; AltName: Full=S-adenosyl-L-homocysteine hydrolase
Mgalloreinf_contig_41282	-2.60359	1.14522e-05	TSA: Mytilus galloprovincialis NORM_MGC_c11193 mRNA sequence	---NA---
Mgalloreinf_contig_9748	-2.60232	0.00915449	TSA: Meretrix meretrix Contig3175.Meme mRNA sequence	SYDC_RATRecName: Full=Aspartate--tRNA ligase, cytoplasmic; AltName: Full=Aspartyl-tRNA synthetase; Short=AspRS
Mgalloreinf_contig_1314	-2.59232	0.000101407	TSA: Mytilus galloprovincialis NORM_MGC_c8453 mRNA sequence	GRHPR_MOUSERecName: Full=Glyoxylate reductase/hydroxypyruvate reductase
Mgalloreinf_contig_134197	-2.58684	0.0113361	TSA: Mytilus galloprovincialis NORM_MGT_c7111 mRNA sequence	HSP70_SCHMARecName: Full=Heat shock 70 kDa protein homolog; Short=HSP70; AltName: Full=Major surface antigen
Mgalloreinf_contig_4136	-2.56801	0.044067	TSA: Mytilus galloprovincialis NORM_MGT_c6790 mRNA sequence	---NA---
Mgalloreinf_contig_8229	-2.55756	0.000323479	PREDICTED: Crassostrea gigas very low-density lipoprotein receptor (LOC105339844), transcript variant X1, mRNA	LRP4_RATRecName: Full=Low-density lipoprotein receptor-related protein 4; Short=LRP-4; AltName: Full=Multiple epidermal growth factor-like domains 7; Flags: Precursor
Mgalloreinf_contig_37819	-2.53271	0	TSA: Mytilus galloprovincialis NORM_MGT_c18543 mRNA sequence	---NA---
Mgalloreinf_contig_1832	-2.50845	0	TSA: Mytilus galloprovincialis NORM_MGC_c11138 mRNA sequence	IF2B_MOUSERecName: Full=Eukaryotic translation initiation factor 2 subunit 2; AltName: Full=Eukaryotic translation initiation factor 2 subunit beta; Short=eIF-2-beta
Mgalloreinf_contig_3009	-2.50771	0.0413261	TSA: Mytilus galloprovincialis NORM_MGT_c13577 mRNA sequence	---NA---
Mgalloreinf_contig_448	-2.50355	0	TSA: Placopecten magellanicus Pmagell_eye_g02625t00002 mRNA sequence	CDC42_YEASTRecName: Full=Cell division control protein 42; AltName: Full=Suppressor of RHO3 protein 2; Flags: Precursor
Mgalloreinf_contig_4359	-2.50206	3.0012e-11	TSA: Mytilus galloprovincialis NORM_MGT_c15370 mRNA sequence	SYSC_RATRecName: Full=Serine--tRNA ligase, cytoplasmic; AltName: Full=Seryl-tRNA synthetase; Short=SerRS; AltName: Full=Seryl-tRNA(Ser/Sec) synthetase
Mgalloreinf_contig_529	-2.49853	0	TSA: Mytilus galloprovincialis NORM_MGT_c1202 mRNA sequence	MKNK1_XENTRRecName: Full=MAP kinase-interacting serine/threonine-protein kinase 1; AltName: Full=MAP kinase signal-integrating kinase 1; Short=MAPK signal-integrating kinase 1; Short=Mnk1
Mgalloreinf_contig_7158	-2.47561	1.5006e-10	TSA: Mytilus galloprovincialis NORM_MGT_c17439 mRNA sequence	HNRL1_MOUSERecName: Full=Heterogeneous nuclear ribonucleoprotein U-like protein 1
Mgalloreinf_contig_17337	-2.46793	0.0392438	TSA: Mytilus galloprovincialis NORM_MGC_c7437 mRNA sequence	---NA---
Mgalloreinf_contig_22036	-2.44925	1.02791e-07	TSA: Mytilus galloprovincialis NORM_MGC_c2067 mRNA sequence	---NA---
Mgalloreinf_contig_19388	-2.43863	0.00151116	TSA: Ruditapes philippinarum Locus_14649.Ruphgonad mRNA sequence	WDR12_IXOSCRecName: Full=Ribosome biogenesis protein WDR12 homolog
Mgalloreinf_contig_58807	-2.43622	2.95519e-06	TSA: Mytilus galloprovincialis NORM_MGT_c1483 mRNA sequence	---NA---
Mgalloreinf_contig_264	-2.43586	0	TSA: Mytilus galloprovincialis NORM_MGC_c6599 mRNA sequence	ACT_HYDVURecName: Full=Actin, non-muscle 6.2
Mgalloreinf_contig_3580	-2.42939	0.018807	TSA: Octopus vulgaris NODE_15546_length_385_cov_41.618183 mRNA sequence	---NA---
Mgalloreinf_contig_826	-2.41365	0	TSA: Mytilus galloprovincialis NORM_MGC_c1190 mRNA sequence	SAHHB_XENLARecName: Full=Adenosylhomocysteinase B; Short=AdoHcyase B; AltName: Full=S-adenosyl-L-homocysteine hydrolase B
Mgalloreinf_contig_687	-2.41194	5.40216e-10	TSA: Mytilus galloprovincialis NORM_MGT_c13073 mRNA sequence	---NA---
Mgalloreinf_contig_218	-2.40092	3.0012e-11	TSA: Mytilus galloprovincialis NORM_MGT_c6061 mRNA sequence	RUNX1_HUMANRecName: Full=Runt-related transcription factor 1; AltName: Full=Acute myeloid leukemia 1 protein; AltName: Full=Core-binding factor subunit alpha-2; Short=CBF-alpha-2; AltName: Full=Oncogene AML-1; AltName: Full=Polyomavirus enhancer-binding protein 2 alpha B subunit; Short=PEA2-alpha B; Short=PEBP2-alpha B; AltName: Full=SL3-3 enhancer factor 1 alpha B subunit; AltName: Full=SL3/AKV …
Mgalloreinf_contig_32925	-2.38719	3.0012e-11	TSA: Mytilus galloprovincialis NORM_MGT_c11517 mRNA sequence	---NA---
Mgalloreinf_contig_4310	-2.38714	2.38076e-05	PREDICTED: Crassostrea gigas laccase-3-like (LOC105337702), mRNA	LAC1_PHLRARecName: Full=Laccase; AltName: Full=Benzenediol:oxygen oxidoreductase; AltName: Full=Diphenol oxidase; AltName: Full=Ligninolytic phenoloxidase; AltName: Full=Urishiol oxidase; Flags: Precursor
Mgalloreinf_contig_16459	-2.36475	0.000372879	Lottia gigantea hypothetical protein partial mRNA	SYCC_MOUSERecName: Full=Cysteine--tRNA ligase, cytoplasmic; AltName: Full=Cysteinyl-tRNA synthetase; Short=CysRS
Mgalloreinf_contig_166683	-2.35924	1.7671e-05	Mytilus edulis elongation factor 1-alpha mRNA, partial cds	EF1A_SPOFRRecName: Full=Elongation factor 1-alpha; Short=EF-1-alpha
Mgalloreinf_contig_977	-2.35289	0	TSA: Mytilus galloprovincialis NORM_MGT_c22946 mRNA sequence	---NA---
Mgalloreinf_contig_4437	-2.34966	0	TSA: Mytilus galloprovincialis NORM_MGT_c3238 mRNA sequence	---NA---
Mgalloreinf_contig_823	-2.34795	6.82143e-07	TSA: Placopecten magellanicus Pmagell_eye_g00199t00007 mRNA sequence	IF2B_DROMERecName: Full=Eukaryotic translation initiation factor 2 subunit 2; AltName: Full=Eukaryotic translation initiation factor 2 subunit beta; Short=eIF-2-beta
Mgalloreinf_contig_2891	-2.34624	0.00136879	TSA: Mytilus galloprovincialis NORM_MGC_c5544 mRNA sequence	---NA---
Mgalloreinf_contig_34	-2.34556	3.03121e-09	TSA: Mytilus galloprovincialis NORM_MGC_c4271 mRNA sequence	NR0B2_RATRecName: Full=Nuclear receptor subfamily 0 group B member 2; AltName: Full=Orphan nuclear receptor SHP; AltName: Full=Small heterodimer partner
Mgalloreinf_contig_6536	-2.34402	5.34213e-09	TSA: Villosa lienosa Contig28066.Vilimmg mRNA sequence	RHOU_BOVINRecName: Full=Rho-related GTP-binding protein RhoU
Mgalloreinf_contig_106115	-2.34069	0	Mytilus galloprovincialis mRNA for C1q-domain-containing protein (c1q gene)	---NA---
Mgalloreinf_contig_7925	-2.33567	0	TSA: Mytilus galloprovincialis NORM_MGC_c12493 mRNA sequence	SAHHB_XENLARecName: Full=Adenosylhomocysteinase B; Short=AdoHcyase B; AltName: Full=S-adenosyl-L-homocysteine hydrolase B
Mgalloreinf_contig_63637	-2.33172	0.00542672	Mytilus galloprovincialis fibrinogen-related protein (FREP_G1.8) mRNA, complete cds	---NA---
Mgalloreinf_contig_858	-2.32706	3.90156e-10	TSA: Mytilus galloprovincialis NORM_MGC_c2559 mRNA sequence	MKNK1_MOUSERecName: Full=MAP kinase-interacting serine/threonine-protein kinase 1; AltName: Full=MAP kinase signal-integrating kinase 1; Short=MAPK signal-integrating kinase 1; Short=Mnk1
Mgalloreinf_contig_32104	-2.30662	0	Mytilus galloprovincialis fibrinogen-related protein (FREP_G1.8) mRNA, complete cds	FCN1_HUMANRecName: Full=Ficolin-1; AltName: Full=Collagen/fibrinogen domain-containing protein 1; AltName: Full=Ficolin-A; AltName: Full=Ficolin-alpha; AltName: Full=M-ficolin; Flags: Precursor
Mgalloreinf_contig_2889	-2.29734	0.00761814	TSA: Villosa lienosa Contig37593.Vilimmg mRNA sequence	---NA---
Mgalloreinf_contig_6856	-2.29024	0	TSA: Mytilus galloprovincialis NORM_MGT_c8426 mRNA sequence	SAHH_DICDIRecName: Full=Adenosylhomocysteinase; Short=AdoHcyase; AltName: Full=S-adenosyl-L-homocysteine hydrolase
Mgalloreinf_contig_8878	-2.28894	0.0174689	TSA: Mytilus galloprovincialis NORM_MGC_c13506 mRNA sequence	ANK1_HUMANRecName: Full=Ankyrin-1; Short=ANK-1; AltName: Full=Ankyrin-R; AltName: Full=Erythrocyte ankyrin
Mgalloreinf_contig_3159	-2.28556	0.000491822	TSA: Lymnaea stagnalis mRNA, contig: LymstCNS_TSA_16991, mRNA sequence	---NA---
Mgalloreinf_contig_9539	-2.27983	1.53061e-09	TSA: Ruditapes philippinarum Locus_26818.Ruphgonad mRNA sequence	---NA---
Mgalloreinf_contig_1593	-2.27597	3.53541e-08	TSA: Mytilus galloprovincialis NORM_MGC_c5029 mRNA sequence	---NA---
Mgalloreinf_contig_4155	-2.27302	0.0134493	Mytilus galloprovincialis allograft inflammatory factor-1 mRNA, complete cds	AIF1_RATRecName: Full=Allograft inflammatory factor 1; Short=AIF-1; AltName: Full=Ionized calcium-binding adapter molecule 1; AltName: Full=MRF-1; AltName: Full=Microglia response factor
Mgalloreinf_contig_45791	-2.27291	3.0012e-11	TSA: Mytilus galloprovincialis NORM_MGT_c4944 mRNA sequence	---NA---
Mgalloreinf_contig_45817	-2.26498	6.31861e-05	TSA: Mytilus galloprovincialis NORM_MGT_c11517 mRNA sequence	---NA---
Mgalloreinf_contig_4529	-2.2627	0.0161576	TSA: Placopecten magellanicus Pmagell_eye_g19000t00001 mRNA sequence	---NA---
Mgalloreinf_contig_17193	-2.26127	0.000167631	TSA: Mytilus galloprovincialis NORM_MGC_c695 mRNA sequence	---NA---
Mgalloreinf_contig_32223	-2.25641	0.0305606	PREDICTED: Crassostrea gigas bolA-like protein 3 (LOC105324317), mRNA	---NA---
Mgalloreinf_contig_5201	-2.25237	0.0194051	TSA: Mytilus galloprovincialis NORM_MGC_c330 mRNA sequence	MEG11_MOUSERecName: Full=Multiple epidermal growth factor-like domains protein 11; Short=Multiple EGF-like domains protein 11; Flags: Precursor
Mgalloreinf_contig_9173	-2.24715	0.00137634	TSA: Mytilus galloprovincialis NORM_MGT_c6910 mRNA sequence	PIM1_FELCARecName: Full=Serine/threonine-protein kinase pim-1
Mgalloreinf_contig_12438	-2.22931	1.20048e-10	TSA: Mytilus galloprovincialis NORM_MGT_c7402 mRNA sequence	---NA---
Mgalloreinf_contig_52803	-2.22877	0	TSA: Mytilus galloprovincialis NORM_MGT_c19756 mRNA sequence	---NA---
Mgalloreinf_contig_367	-2.21356	0	TSA: Mytilus galloprovincialis NORM_MGT_c2549 mRNA sequence	SLC31_RATRecName: Full=Neutral and basic amino acid transport protein rBAT; AltName: Full=D2; AltName: Full=Solute carrier family 3 member 1; AltName: Full=b(0,+)-type amino acid transport protein; Short=NAA-TR
Mgalloreinf_contig_2409	-2.21015	0.0320274	TSA: Mytilus galloprovincialis NORM_MGT_c16333 mRNA sequence	---NA---
Mgalloreinf_contig_4963	-2.20276	0.000251638	TSA: Mytilus edulis, clone 20100630_22927 length=821 numreads=33, mRNA sequence	C1QL3_MOUSERecName: Full=Complement C1q-like protein 3; AltName: Full=C1q and tumor necrosis factor-related protein 13; Short=C1q/TNF-related protein 13; Short=CTRP13; AltName: Full=Gliacolin; Flags: Precursor
Mgalloreinf_contig_1164	-2.19788	1.88475e-08	TSA: Mytilus galloprovincialis NORM_MGC_c12668 mRNA sequence	MYLK_CHICKRecName: Full=Myosin light chain kinase, smooth muscle; Short=MLCK; AltName: Full=Telokin; Contains: RecName: Full=Myosin light chain kinase, smooth muscle, deglutamylated form
Mgalloreinf_contig_1876	-2.17459	0.027216	PREDICTED: Biomphalaria glabrata ribosome biogenesis protein BRX1 homolog (LOC106064985), mRNA	BRX1_BOVINRecName: Full=Ribosome biogenesis protein BRX1 homolog; AltName: Full=Brix domain-containing protein 2
Mgalloreinf_contig_21056	-2.16599	0	TSA: Mytilus galloprovincialis NORM_MGC_c16091 mRNA sequence	---NA---
Mgalloreinf_contig_614	-2.15065	0.000188082	PREDICTED: Crassostrea gigas laccase-3-like (LOC105337702), mRNA	LAC24_ORYSJRecName: Full=Laccase-24; AltName: Full=Benzenediol:oxygen oxidoreductase 24; AltName: Full=Diphenol oxidase 24; AltName: Full=Urishiol oxidase 24; Flags: Precursor
Mgalloreinf_contig_6600	-2.15065	0.000188082	TSA: Mytilus galloprovincialis NORM_MGC_c13578 mRNA sequence	---NA---
Mgalloreinf_contig_15352	-2.14978	7.503e-10	TSA: Mytilus galloprovincialis NORM_MGC_c695 mRNA sequence	---NA---
Mgalloreinf_contig_71197	-2.13879	2.57503e-08	Mytilus coruscus byssal protein-3 mRNA, complete cds	---NA---
Mgalloreinf_contig_1332	-2.13864	3.0012e-11	PREDICTED: Crassostrea gigas uncharacterized LOC105324821 (LOC105324821), transcript variant X1, mRNA	KLH25_MOUSERecName: Full=Kelch-like protein 25; AltName: Full=Ectoderm-neural cortex protein 2; Short=ENC-2
Mgalloreinf_contig_384	-2.13563	0.00768992	TSA: Mytilus galloprovincialis NORM_MGT_c10372 mRNA sequence	CBX7_RATRecName: Full=Chromobox protein homolog 7
Mgalloreinf_contig_4642	-2.12591	0.00273143	PREDICTED: Crassostrea gigas uncharacterized LOC105324821 (LOC105324821), transcript variant X1, mRNA	---NA---
Mgalloreinf_contig_4801	-2.12534	0.00725717	TSA: Mytilus galloprovincialis NORM_MGT_c381 mRNA sequence	SRCA_RABITRecName: Full=Sarcalumenin; Flags: Precursor
Mgalloreinf_contig_11510	-2.11786	0.00851095	TSA: Mytilus galloprovincialis NORM_MGC_c8610 mRNA sequence	CCKAR_RATRecName: Full=Cholecystokinin receptor type A; Short=CCK-A receptor; Short=CCK-AR; AltName: Full=Cholecystokinin-1 receptor; Short=CCK1-R
Mgalloreinf_contig_13804	-2.10868	5.09773e-05	TSA: Mytilus galloprovincialis NORM_MGT_c8525 mRNA sequence	OX1R_HUMANRecName: Full=Orexin receptor type 1; Short=Ox-1-R; Short=Ox1-R; Short=Ox1R; AltName: Full=Hypocretin receptor type 1
Mgalloreinf_contig_128606	-2.10237	0	TSA: Mytilus galloprovincialis NORM_MGC_c16091 mRNA sequence	---NA---
Mgalloreinf_contig_2967	-2.10033	0.000118042	TSA: Mytilus galloprovincialis NORM_MGT_c19592 mRNA sequence	NH2L1_XENTRRecName: Full=NHP2-like protein 1; AltName: Full=High mobility group-like nuclear protein 2 homolog 1; AltName: Full=U4/U6.U5 small nuclear ribonucleoprotein SNU13; AltName: Full=U4/U6.U5 tri-snRNP 15.5 kDa protein
Mgalloreinf_contig_5748	-2.09926	2.91416e-08	TSA: Mytilus galloprovincialis NORM_MGC_c16234 mRNA sequence	---NA---
Mgalloreinf_contig_10901	-2.09128	0.0254126	TSA: Villosa lienosa Contig52451.Vilimmg mRNA sequence	YHPK_CAEELRecName: Full=Brix domain-containing protein ZK795.3
Mgalloreinf_contig_5297	-2.09113	1.70733e-05	TSA: Mytilus galloprovincialis NORM_MGT_c11773 mRNA sequence	---NA---
Mgalloreinf_contig_25	-2.08704	1.17486e-05	Chlamys farreri ETS-family transcription factor mRNA, complete cds	EHF_PANPARecName: Full=ETS homologous factor; AltName: Full=ETS domain-containing transcription factor
Mgalloreinf_contig_484	-2.07645	5.70228e-10	TSA: Mytilus galloprovincialis NORM_MGC_c14559 mRNA sequence	---NA---
Mgalloreinf_contig_2035	-2.07626	0.0146823	TSA: Villosa lienosa Contig1196.Vilimmg mRNA sequence	SYAC_MOUSERecName: Full=Alanine--tRNA ligase, cytoplasmic; AltName: Full=Alanyl-tRNA synthetase; Short=AlaRS
Mgalloreinf_contig_124415	-2.05802	0.0301513	Mytilus trossulus clone BM116A ATP synthase beta subunit mRNA, partial cds	ATPB_DROMERecName: Full=ATP synthase subunit beta, mitochondrial; Flags: Precursor
Mgalloreinf_contig_27985	-2.04867	0.00629085	TSA: Mytilus galloprovincialis NORM_MGC_c3677 mRNA sequence	NOP56_HUMANRecName: Full=Nucleolar protein 56; AltName: Full=Nucleolar protein 5A
Mgalloreinf_contig_5900	-2.04355	0.00134098	TSA: Mytilus galloprovincialis NORM_MGC_c13578 mRNA sequence	KLH36_HUMANRecName: Full=Kelch-like protein 36
Mgalloreinf_contig_403	-2.03603	0.000183079	TSA: Mytilus galloprovincialis NORM_MGC_c12369 mRNA sequence	TBA3_MOUSERecName: Full=Tubulin alpha-3 chain; AltName: Full=Alpha-tubulin 3/7; AltName: Full=Alpha-tubulin isotype M-alpha-3/7; AltName: Full=Tubulin alpha-3/alpha-7 chain; Contains: RecName: Full=Detyrosinated tubulin alpha-3 chain
Mgalloreinf_contig_5878	-2.03389	0.00671966	TSA: Mytilus galloprovincialis NORM_MGT_c19592 mRNA sequence	NH2L1_XENLARecName: Full=NHP2-like protein 1; AltName: Full=High mobility group-like nuclear protein 2 homolog 1; AltName: Full=U4/U6.U5 small nuclear ribonucleoprotein SNU13; AltName: Full=U4/U6.U5 tri-snRNP 15.5 kDa protein
Mgalloreinf_contig_180148	-2.03272	0.029541	PREDICTED: Crassostrea gigas P2X purinoceptor 7-like (LOC105318600), transcript variant X1, mRNA	---NA---
Mgalloreinf_contig_2511	-2.03144	0.00301319	TSA: Ruditapes philippinarum Locus_3442.Ruphgonad mRNA sequence	SYIC_HUMANRecName: Full=Isoleucine--tRNA ligase, cytoplasmic; AltName: Full=Isoleucyl-tRNA synthetase; Short=IRS; Short=IleRS
Mgalloreinf_contig_5949	-2.02613	9.60384e-10	Mytilus galloprovincialis mRNA for fibrinogen-related protein 5 (FREP5 gene)	FCN2_HUMANRecName: Full=Ficolin-2; AltName: Full=37 kDa elastin-binding protein; AltName: Full=Collagen/fibrinogen domain-containing protein 2; AltName: Full=EBP-37; AltName: Full=Ficolin-B; AltName: Full=Ficolin-beta; AltName: Full=Hucolin; AltName: Full=L-ficolin; AltName: Full=Serum lectin p35; Flags: Precursor
Mgalloreinf_contig_15157	-2.01869	0.000405412	TSA: Mytilus galloprovincialis NORM_MGC_c14516 mRNA sequence	---NA---
Mgalloreinf_contig_246097	-2.01033	7.76132e-05	TSA: Pinctada maxima PmaxCL181Contig1, mRNA sequence	CYC_PECGURecName: Full=Cytochrome c
Mgalloreinf_contig_925	-2.00975	0.0360899	TSA: Mytilus galloprovincialis NORM_MGC_c4938 mRNA sequence	TCPG_HUMANRecName: Full=T-complex protein 1 subunit gamma; Short=TCP-1-gamma; AltName: Full=CCT-gamma; AltName: Full=hTRiC5
Mgalloreinf_contig_2269	-2.00862	7.503e-09	TSA: Villosa lienosa k50_1621194.Vilimmg mRNA sequence	---NA---
Mgalloreinf_contig_9454	2.0083	3.45618e-07	Mytilus galloprovincialis apextrin-like protein (apelP) mRNA, complete cds	---NA---
Mgalloreinf_contig_414	2.00893	3.0012e-11	TSA: Mytilus galloprovincialis NORM_MGC_c13806 mRNA sequence	---NA---
Mgalloreinf_contig_1442	2.02989	0.00170029	Mytilus galloprovincialis lysozyme mRNA, complete cds	---NA---
Mgalloreinf_contig_73234	2.03139	3.0012e-11	TSA: Ruditapes philippinarum Locus_12403.Ruphgonad mRNA sequence	---NA---
Mgalloreinf_contig_73516	2.04275	0.00447978	TSA: Villosa lienosa k50_611385.Vilimmg mRNA sequence	GPR98_DANRERecName: Full=G-protein coupled receptor 98; AltName: Full=Monogenic audiogenic seizure susceptibility protein 1 homolog; AltName: Full=Very large G-protein coupled receptor 1; Flags: Precursor
Mgalloreinf_contig_55615	2.04366	0.0482077	TSA: Ruditapes philippinarum isotig17515_isogroup05982 mRNA sequence	TECTA_MOUSERecName: Full=Alpha-tectorin; Flags: Precursor
Mgalloreinf_contig_1954	2.0506	3.0012e-11	TSA: Mytilus galloprovincialis NORM_MGT_c5494 mRNA sequence	---NA---
Mgalloreinf_contig_17792	2.05179	1.8132e-06	TSA: Mytilus galloprovincialis NORM_MGT_c16157 mRNA sequence	---NA---
Mgalloreinf_contig_1915	2.0761	0.00445997	TSA: Mytilus galloprovincialis NORM_MGT_c7844 mRNA sequence	---NA---
Mgalloreinf_contig_7972	2.08046	0.000453932	TSA: Villosa lienosa k50_1258064.Vilimmg mRNA sequence	---NA---
Mgalloreinf_contig_7618	2.08669	1.20048e-10	Mytilus galloprovincialis antimicrobial peptide precursor myticin B mRNA, complete cds	MYNB_MYTGARecName: Full=Myticin-B; Flags: Precursor
Mgalloreinf_contig_361	2.09235	1.44058e-09	TSA: Villosa lienosa k50_1475629.Vilimmg mRNA sequence	---NA---
Mgalloreinf_contig_183421	2.10053	0.000251734	TSA: Villosa lienosa Contig17147.Vilimmg mRNA sequence	IPSG_MUSLURecName: Full=Double-headed protease inhibitor, submandibular gland
Mgalloreinf_contig_56387	2.10465	4.11164e-09	TSA: Villosa lienosa Contig3803.Vilimmg mRNA sequence	CATO_MOUSERecName: Full=Cathepsin O; Flags: Precursor
Mgalloreinf_contig_1390	2.10811	1.20048e-10	TSA: Mytilus galloprovincialis NORM_MGT_c11048 mRNA sequence	---NA---
Mgalloreinf_contig_98332	2.11291	6.0024e-11	TSA: Mytilus edulis, clone 20100630_2277 length=838 numreads=20708, mRNA sequence	MYTB_MYTEDRecName: Full=Mytilin-B
Mgalloreinf_contig_2535	2.11696	9.89225e-07	PREDICTED: Crassostrea gigas phosphatidylcholine translocator ABCB4 (LOC105347866), mRNA	---NA---
Mgalloreinf_contig_65712	2.11804	0.00352707	Lottia gigantea hypothetical protein partial mRNA	SAM50_RATRecName: Full=Sorting and assembly machinery component 50 homolog
Mgalloreinf_contig_1626	2.12235	0.000117219	TSA: Mytilus galloprovincialis NORM_MGT_c178 mRNA sequence	ITIH3_BOVINRecName: Full=Inter-alpha-trypsin inhibitor heavy chain H3; Short=ITI heavy chain H3; Short=ITI-HC3; Short=Inter-alpha-inhibitor heavy chain 3; Flags: Precursor
Mgalloreinf_contig_129688	2.12352	1.5006e-10	Mytilus trossulus isolate nd5_EL NADH dehydrogenase subunit 5 (nd5) mRNA, partial cds; mitochondrial	NU5M_MYTEDRecName: Full=NADH-ubiquinone oxidoreductase chain 5; AltName: Full=NADH dehydrogenase subunit 5
Mgalloreinf_contig_10681	2.12786	0.0074377	TSA: Octopus vulgaris NODE_20130_length_259_cov_27.061775 mRNA sequence	---NA---
Mgalloreinf_contig_13971	2.14084	0.00436781	TSA: Mytilus galloprovincialis NORM_MGC_c9000 mRNA sequence	---NA---
Mgalloreinf_contig_7797	2.15586	0.0339108	TSA: Mytilus galloprovincialis NORM_MGT_c2049 mRNA sequence	---NA---
Mgalloreinf_contig_13106	2.16128	0	TSA: Mytilus edulis, clone 20100630_3967 length=611 numreads=8527, mRNA sequence	MYTB_MYTEDRecName: Full=Mytilin-B
Mgalloreinf_contig_2286	2.1657	0.031061	TSA: Mytilus galloprovincialis NORM_MGT_c19507 mRNA sequence	---NA---
Mgalloreinf_contig_5050	2.16813	1.60087e-05	TSA: Mytilus galloprovincialis NORM_MGT_c3428 mRNA sequence	---NA---
Mgalloreinf_contig_700	2.16879	0	Crassostrea hongkongensis high mobility group protein DSP1 mRNA, complete cds	HMG2_DROMERecName: Full=High mobility group protein DSP1; AltName: Full=Protein dorsal switch 1
Mgalloreinf_contig_313	2.1733	0.0147966	TSA: Mytilus galloprovincialis NORM_MGC_c2239 mRNA sequence	---NA---
Mgalloreinf_contig_68039	2.20446	0	TSA: Mytilus galloprovincialis NORM_MGT_c13145 mRNA sequence	LEG_HELCRRecName: Full=D-galactoside-specific lectin; AltName: Full=Sea urchin egg lectin; Short=SUEL
Mgalloreinf_contig_353	2.20746	3.33402e-05	TSA: Mytilus galloprovincialis NORM_MGC_c2301 mRNA sequence	---NA---
Mgalloreinf_contig_934	2.20751	6.38355e-08	TSA: Mytilus galloprovincialis NORM_MGT_c553 mRNA sequence	SBP1A_XENLARecName: Full=Selenium-binding protein 1-A
Mgalloreinf_contig_67357	2.20826	0	TSA: Mytilus edulis, clone 20100630_5453 length=880 numreads=70, mRNA sequence	C1QL3_MOUSERecName: Full=Complement C1q-like protein 3; AltName: Full=C1q and tumor necrosis factor-related protein 13; Short=C1q/TNF-related protein 13; Short=CTRP13; AltName: Full=Gliacolin; Flags: Precursor
Mgalloreinf_contig_80666	2.20991	0	TSA: Placobranchus ocellatus 16743.Plocadult mRNA sequence	---NA---
Mgalloreinf_contig_6916	2.21245	2.77119e-06	TSA: Placobranchus ocellatus 22253.Plocadult mRNA sequence	---NA---
Mgalloreinf_contig_109517	2.21316	0	Mytilus galloprovincialis clone C6.2 myticin C mRNA, partial cds	MYNA_MYTGARecName: Full=Myticin-A; Flags: Precursor
Mgalloreinf_contig_235	2.21372	5.04325e-06	TSA: Mytilus galloprovincialis NORM_MGT_c8623 mRNA sequence	---NA---
Mgalloreinf_contig_17828	2.21432	0	TSA: Mytilus galloprovincialis NORM_MGC_c7044 mRNA sequence	---NA---
Mgalloreinf_contig_2324	2.21502	1.7407e-08	TSA: Mytilus galloprovincialis NORM_MGC_c5089 mRNA sequence	PDCD4_RATRecName: Full=Programmed cell death protein 4; AltName: Full=Death up-regulated gene protein
Mgalloreinf_contig_2610	2.21791	0.0196932	TSA: Mytilus galloprovincialis NORM_MGT_c5712 mRNA sequence	---NA---
Mgalloreinf_contig_6984	2.22161	3.0012e-10	Mytilus galloprovincialis shell myostracum Ser-rich protein 1 mRNA, complete cds	---NA---
Mgalloreinf_contig_174432	2.22976	0.0157949	TSA: Mytilus galloprovincialis NORM_MGC_c8646 mRNA sequence	---NA---
Mgalloreinf_contig_168231	2.23205	2.10084e-10	TSA: Placobranchus ocellatus Repeat-72698.Plocadult mRNA sequence	TFPI1_RATRecName: Full=Tissue factor pathway inhibitor; Short=TFPI; AltName: Full=Extrinsic pathway inhibitor; Short=EPI; AltName: Full=Lipoprotein-associated coagulation inhibitor; Short=LACI; Flags: Precursor
Mgalloreinf_contig_3234	2.2415	0	TSA: Mytilus galloprovincialis NORM_MGC_c1012 mRNA sequence	AACT_HUMANRecName: Full=Alpha-1-antichymotrypsin; Short=ACT; AltName: Full=Cell growth-inhibiting gene 24/25 protein; AltName: Full=Serpin A3; Contains: RecName: Full=Alpha-1-antichymotrypsin His-Pro-less; Flags: Precursor
Mgalloreinf_contig_98333	2.24476	0	Mytilus galloprovincialis mRNA for myticin C (mync-MYTGA gene), clone Mg_Hae04_03G01	---NA---
Mgalloreinf_contig_24976	2.24679	0.00424304	TSA: Mytilus galloprovincialis NORM_MGT_c12208 mRNA sequence	---NA---
Mgalloreinf_contig_168908	2.24992	0	TSA: Mytilus edulis, clone 20100630_4660 length=689 numreads=346, mRNA sequence	---NA---
Mgalloreinf_contig_13027	2.25553	1.26278e-06	TSA: Mytilus galloprovincialis NORM_MGC_c8068 mRNA sequence	---NA---
Mgalloreinf_contig_30105	2.25967	0.00191767	TSA: Mytilus edulis, clone 20100630_49156 length=660 numreads=5, mRNA sequence	DMBT1_HUMANRecName: Full=Deleted in malignant brain tumors 1 protein; AltName: Full=Glycoprotein 340; Short=Gp-340; AltName: Full=Hensin; AltName: Full=Salivary agglutinin; Short=SAG; AltName: Full=Surfactant pulmonary-associated D-binding protein; Flags: Precursor
Mgalloreinf_contig_1402	2.26128	8.0927e-06	TSA: Mytilus galloprovincialis NORM_MGT_c9329 mRNA sequence	PCKG_ASCSURecName: Full=Phosphoenolpyruvate carboxykinase
Mgalloreinf_contig_28319	2.26715	0.00442511	TSA: Mytilus galloprovincialis NORM_MGT_c5122 mRNA sequence	CPMD8_HUMANRecName: Full=C3 and PZP-like alpha-2-macroglobulin domain-containing protein 8; Flags: Precursor
Mgalloreinf_contig_149797	2.27693	0	TSA: Mytilus galloprovincialis NORM_MGT_c21294 mRNA sequence	MUC1_XENLARecName: Full=Integumentary mucin C.1; AltName: Full=FIM-C.1
Mgalloreinf_contig_257	2.27886	0	TSA: Mytilus galloprovincialis NORM_MGT_c21294 mRNA sequence	XP4_XENLARecName: Full=Putative gastrointestinal growth factor xP4; AltName: Full=TFF p4.1; Flags: Precursor
Mgalloreinf_contig_142907	2.29085	0.000906143	TSA: Mytilus galloprovincialis NORM_MGC_c13251 mRNA sequence	---NA---
Mgalloreinf_contig_7457	2.29353	3.16713e-05	PREDICTED: Crassostrea gigas agrin-like (LOC105343051), mRNA	DPGN_DIPMARecName: Full=Serine protease inhibitor dipetalogastin; Short=Dipetalin; Flags: Precursor
Mgalloreinf_contig_4883	2.30714	7.89015e-08	TSA: Mytilus galloprovincialis NORM_MGC_c1456 mRNA sequence	IF_CANFARecName: Full=Gastric intrinsic factor; AltName: Full=Intrinsic factor; Short=IF; Short=INF; AltName: Full=Pancreatic intrinsic factor; Flags: Precursor
Mgalloreinf_contig_3450	2.31289	1.29562e-07	PREDICTED: Biomphalaria glabrata zinc transporter ZIP1-like (LOC106075203), mRNA	---NA---
Mgalloreinf_contig_1262	2.31407	0	TSA: Mytilus galloprovincialis NORM_MGC_c15726 mRNA sequence	---NA---
Mgalloreinf_contig_44616	2.32256	0	TSA: Mytilus edulis, clone 20100630_4193 length=792 numreads=671, mRNA sequence	MYNB_MYTGARecName: Full=Myticin-B; Flags: Precursor
Mgalloreinf_contig_15099	2.32415	0.00209411	TSA: Mytilus galloprovincialis NORM_MGC_c777 mRNA sequence	ANR50_HUMANRecName: Full=Ankyrin repeat domain-containing protein 50
Mgalloreinf_contig_2392	2.32735	2.54202e-08	TSA: Mytilus galloprovincialis NORM_MGC_c2053 mRNA sequence	---NA---
Mgalloreinf_contig_112808	2.3401	6.9837e-06	TSA: Mytilus galloprovincialis NORM_MGT_c18766 mRNA sequence	---NA---
Mgalloreinf_contig_266963	2.34166	0.0105864	TSA: Lymnaea stagnalis mRNA, contig: LymstCNS_TSA_20040, mRNA sequence	---NA---
Mgalloreinf_contig_8935	2.34213	0.0120467	TSA: Meretrix meretrix Contig24986.Meme mRNA sequence	FUCM_MOUSERecName: Full=Fucose mutarotase
Mgalloreinf_contig_123698	2.34436	6.0024e-11	Mytilus galloprovincialis mRNA for myticin C (mync-MYTGA gene), clone Mg_Hae03_06G03	MYNB_MYTGARecName: Full=Myticin-B; Flags: Precursor
Mgalloreinf_contig_71138	2.34925	0.00214632	TSA: Mytilus galloprovincialis NORM_MGC_c5912 mRNA sequence	DDX58_PIGRecName: Full=Probable ATP-dependent RNA helicase DDX58; AltName: Full=DEAD box protein 58; AltName: Full=RHIV-1; AltName: Full=RIG-I-like receptor 1; Short=RLR-1; AltName: Full=RNA helicase induced by virus; AltName: Full=Retinoic acid-inducible gene 1 protein; Short=RIG-1; AltName: Full=Retinoic acid-inducible gene I protein; Short=RIG-I
Mgalloreinf_contig_21893	2.36136	0.00170967	TSA: Mytilus galloprovincialis NORM_MGT_c9052 mRNA sequence	---NA---
Mgalloreinf_contig_109439	2.3622	5.49279e-07	Mytilus galloprovincialis mRNA for myticin C (mync-MYTGA gene), clone Mg_Hae04_01C07	MYNB_MYTGARecName: Full=Myticin-B; Flags: Precursor
Mgalloreinf_contig_1042	2.36665	9.0036e-11	TSA: Mytilus edulis, clone 20100630_74166 length=1275 numreads=25, mRNA sequence	EMIL2_HUMANRecName: Full=EMILIN-2; AltName: Full=Elastin microfibril interface-located protein 2; Short=Elastin microfibril interfacer 2; AltName: Full=Protein FOAP-10; Flags: Precursor
Mgalloreinf_contig_24372	2.37856	0	TSA: Mytilus edulis, clone 20100630_58711 length=507 numreads=3, mRNA sequence	C1QT4_MOUSERecName: Full=Complement C1q tumor necrosis factor-related protein 4; Flags: Precursor
Mgalloreinf_contig_878	2.38249	0	TSA: Villosa lienosa Contig29196.Vilimmg mRNA sequence	---NA---
Mgalloreinf_contig_17547	2.39868	0.00527791	PREDICTED: Crassostrea gigas twitchin (LOC105342763), mRNA	MYLK_CHICKRecName: Full=Myosin light chain kinase, smooth muscle; Short=MLCK; AltName: Full=Telokin; Contains: RecName: Full=Myosin light chain kinase, smooth muscle, deglutamylated form
Mgalloreinf_contig_13922	2.40389	1.14046e-09	TSA: Lymnaea stagnalis mRNA, contig: LymstCNS_TSA_14446, mRNA sequence	---NA---
Mgalloreinf_contig_12755	2.40951	0.000161044	TSA: Mytilus galloprovincialis NORM_MGT_c6575 mRNA sequence	---NA---
Mgalloreinf_contig_65198	2.41623	2.49558e-05	TSA: Mytilus galloprovincialis NORM_MGC_c15851 mRNA sequence	DDX58_HUMANRecName: Full=Probable ATP-dependent RNA helicase DDX58; AltName: Full=DEAD box protein 58; AltName: Full=RIG-I-like receptor 1; Short=RLR-1; AltName: Full=Retinoic acid-inducible gene 1 protein; Short=RIG-1; AltName: Full=Retinoic acid-inducible gene I protein; Short=RIG-I
Mgalloreinf_contig_2682	2.42281	1.51403e-05	TSA: Mytilus galloprovincialis NORM_MGT_c4048 mRNA sequence	YOBN_BACSURecName: Full=Putative L-amino-acid oxidase YobN
Mgalloreinf_contig_4555	2.42796	0	TSA: Mytilus edulis, clone 20100630_46413 length=400 numreads=2, mRNA sequence	---NA---
Mgalloreinf_contig_4540	2.42825	0.00369964	TSA: Mytilus galloprovincialis NORM_MGT_c1840 mRNA sequence	STAT2_MOUSERecName: Full=Signal transducer and activator of transcription 2
Mgalloreinf_contig_23119	2.43376	0	TSA: Mytilus galloprovincialis NORM_MGT_c13145 mRNA sequence	CSL3_ONCKERecName: Full=L-rhamnose-binding lectin CSL3
Mgalloreinf_contig_1099	2.4473	0	TSA: Lymnaea stagnalis mRNA, contig: LymstCNS_TSA_12050, mRNA sequence	---NA---
Mgalloreinf_contig_5822	2.44915	0.000431542	TSA: Mytilus galloprovincialis NORM_MGC_c687 mRNA sequence	STAT_DROMERecName: Full=Signal transducer and transcription activator; Short=d-STAT; AltName: Full=Protein marelle
Mgalloreinf_contig_9744	2.45899	0	PREDICTED: Crassostrea gigas agrin-like (LOC105343051), mRNA	DPGN_DIPMARecName: Full=Serine protease inhibitor dipetalogastin; Short=Dipetalin; Flags: Precursor
Mgalloreinf_contig_48535	2.46311	3.58643e-08	TSA: Mytilus galloprovincialis NORM_MGT_c8182 mRNA sequence	---NA---
Mgalloreinf_contig_200639	2.4675	0	TSA: Mytilus edulis, clone 20100630_4193 length=792 numreads=671, mRNA sequence	MYNB_MYTGARecName: Full=Myticin-B; Flags: Precursor
Mgalloreinf_contig_173077	2.47304	1.32146e-06	TSA: Mytilus edulis, clone 20100630_49227 length=881 numreads=8, mRNA sequence	---NA---
Mgalloreinf_contig_15044	2.4992	0.00109842	TSA: Mytilus galloprovincialis NORM_MGT_c721 mRNA sequence	APLP_LOCMIRecName: Full=Apolipophorins; Contains: RecName: Full=Apolipophorin-2; AltName: Full=Apolipophorin II; AltName: Full=apoLp-2; Contains: RecName: Full=Apolipophorin-1; AltName: Full=Apolipophorin I; AltName: Full=apoLp-1; Flags: Precursor
Mgalloreinf_contig_7366	2.50001	0.00827348	TSA: Crepidula fornicata 24331.Cfedg, mRNA sequence	---NA---
Mgalloreinf_contig_162976	2.50946	0	TSA: Mytilus edulis, clone 20100630_4193 length=792 numreads=671, mRNA sequence	MYNB_MYTGARecName: Full=Myticin-B; Flags: Precursor
Mgalloreinf_contig_24717	2.51208	6.22705e-05	TSA: Mytilus galloprovincialis NORM_MGT_c795 mRNA sequence	ST7R_ARATHRecName: Full=7-dehydrocholesterol reductase; Short=7-DHC reductase; AltName: Full=Protein DWARF 5; AltName: Full=Sterol Delta(7)-reductase
Mgalloreinf_contig_691	2.52531	0.000263161	TSA: Mytilus edulis, clone 20100630_26154 length=1882 numreads=69, mRNA sequence	---NA---
Mgalloreinf_contig_8522	2.52932	0	TSA: Crassostrea angulata SeqIndex62776.ca mRNA sequence	H1_LYTPIRecName: Full=Late histone H1
Mgalloreinf_contig_1222	2.52972	0	TSA: Mytilus galloprovincialis NORM_MGT_c21294 mRNA sequence	MUC1_XENLARecName: Full=Integumentary mucin C.1; AltName: Full=FIM-C.1
Mgalloreinf_contig_30864	2.53227	0	Mytilus galloprovincialis mRNA for myticin C (mync-MYTGA gene), clone Mg_Hae04_03F09	MYNB_MYTGARecName: Full=Myticin-B; Flags: Precursor
Mgalloreinf_contig_6953	2.54344	0.000116818	PREDICTED: Octopus bimaculoides nucleolin-like (LOC106875801), transcript variant X1, mRNA	NHP6_ASPFURecName: Full=Non-histone chromosomal protein 6
Mgalloreinf_contig_1879	2.544	0	TSA: Mytilus galloprovincialis NORM_MGT_c3218 mRNA sequence	DPGN_DIPMARecName: Full=Serine protease inhibitor dipetalogastin; Short=Dipetalin; Flags: Precursor
Mgalloreinf_contig_4041	2.56232	0	TSA: Meretrix meretrix Contig11202.Meme mRNA sequence	DPGN_DIPMARecName: Full=Serine protease inhibitor dipetalogastin; Short=Dipetalin; Flags: Precursor
Mgalloreinf_contig_21305	2.57449	0.00383988	TSA: Mytilus galloprovincialis NORM_MGC_c3839 mRNA sequence	PAR14_MOUSERecName: Full=Poly
Mgalloreinf_contig_7560	2.5874	0.00260467	TSA: Mytilus galloprovincialis NORM_MGT_c15163 mRNA sequence	---NA---
Mgalloreinf_contig_90932	2.5918	0.0145875	TSA: Ruditapes philippinarum Locus_6112.Ruphgonad mRNA sequence	CENPC_HUMANRecName: Full=Centromere protein C; Short=CENP-C; AltName: Full=Centromere autoantigen C; AltName: Full=Centromere protein C 1; Short=CENP-C 1; AltName: Full=Interphase centromere complex protein 7
Mgalloreinf_contig_5887	2.59338	0	TSA: Mytilus galloprovincialis NORM_MGC_c1012 mRNA sequence	---NA---
Mgalloreinf_contig_19692	2.59464	0	TSA: Mytilus galloprovincialis NORM_MGT_c16936 mRNA sequence	ACHA2_MOUSERecName: Full=Neuronal acetylcholine receptor subunit alpha-2; Flags: Precursor
Mgalloreinf_contig_135940	2.6024	4.7967e-06	TSA: Mytilus galloprovincialis NORM_MGT_c3034 mRNA sequence	---NA---
Mgalloreinf_contig_5340	2.61442	0	TSA: Mytilus galloprovincialis NORM_MGT_c929 mRNA sequence	---NA---
Mgalloreinf_contig_21119	2.62019	0	Mytilus galloprovincialis mRNA for myticin C (mync-MYTGA gene), clone Mg_Hae03_07H10	MYNB_MYTGARecName: Full=Myticin-B; Flags: Precursor
Mgalloreinf_contig_897	2.62776	0.0168636	TSA: Mytilus galloprovincialis NORM_MGC_c12649 mRNA sequence	CGAS_BOVINRecName: Full=Cyclic GMP-AMP synthase; Short=cGAMP synthase; Short=cGAS; AltName: Full=2'3'-cGAMP synthase
Mgalloreinf_contig_28701	2.65271	0.0296597	TSA: Mytilus galloprovincialis NORM_MGC_c2197 mRNA sequence	---NA---
Mgalloreinf_contig_127788	2.66594	0	Mytilus galloprovincialis mRNA for myticin C (mync-MYTGA gene), clone Mg_Hae04_01H11	MYNB_MYTGARecName: Full=Myticin-B; Flags: Precursor
Mgalloreinf_contig_1027	2.67156	0	TSA: Mytilus galloprovincialis NORM_MGC_c13901 mRNA sequence	---NA---
Mgalloreinf_contig_7447	2.67669	3.90156e-09	Chlamys farreri serine protease inhibitor-1L mRNA, complete cds	DPGN_DIPMARecName: Full=Serine protease inhibitor dipetalogastin; Short=Dipetalin; Flags: Precursor
Mgalloreinf_contig_14520	2.70359	0	TSA: Mytilus galloprovincialis NORM_MGT_c10000 mRNA sequence	OVOS_CHICKRecName: Full=Ovostatin; AltName: Full=Ovomacroglobulin; Flags: Precursor
Mgalloreinf_contig_2295	2.71896	0.0128318	TSA: Mytilus galloprovincialis NORM_MGT_c16272 mRNA sequence	---NA---
Mgalloreinf_contig_15551	2.74403	0	Chlamys farreri Kazal-type serine proteinase inhibitor mRNA, complete cds	DPGN_DIPMARecName: Full=Serine protease inhibitor dipetalogastin; Short=Dipetalin; Flags: Precursor
Mgalloreinf_contig_102788	2.74743	0	TSA: Mytilus galloprovincialis NORM_MGC_c7948 mRNA sequence	---NA---
Mgalloreinf_contig_22583	2.75705	0	TSA: Mytilus edulis, clone 20100630_74072 length=974 numreads=25, mRNA sequence	---NA---
Mgalloreinf_contig_65573	2.75765	0	TSA: Mytilus edulis, clone 20100630_73470 length=2246 numreads=45, mRNA sequence	---NA---
Mgalloreinf_contig_175	2.78908	0	TSA: Mytilus galloprovincialis NORM_MGT_c11330 mRNA sequence	YH24_CAEELRecName: Full=Putative aminopeptidase W07G4.4
Mgalloreinf_contig_8294	2.79893	0	TSA: Mytilus galloprovincialis NORM_MGC_c12860 mRNA sequence	PZP_HUMANRecName: Full=Pregnancy zone protein; AltName: Full=C3 and PZP-like alpha-2-macroglobulin domain-containing protein 6; Flags: Precursor
Mgalloreinf_contig_88109	2.81764	0	TSA: Mytilus edulis, clone 20100630_4660 length=689 numreads=346, mRNA sequence	---NA---
Mgalloreinf_contig_8450	2.84158	0	TSA: Mytilus galloprovincialis NORM_MGT_c15273 mRNA sequence	---NA---
Mgalloreinf_contig_9724	2.84236	0	TSA: Mytilus galloprovincialis NORM_MGC_c5437 mRNA sequence	---NA---
Mgalloreinf_contig_26593	2.84509	0.040003	TSA: Ruditapes philippinarum Locus_43786.Ruphgonad mRNA sequence	---NA---
Mgalloreinf_contig_920	2.85579	0.000173511	PREDICTED: Crassostrea gigas carboxylesterase 1C (LOC105343849), transcript variant X1, mRNA	---NA---
Mgalloreinf_contig_2737	2.865	0	TSA: Mytilus galloprovincialis NORM_MGC_c1012 mRNA sequence	SPB10_RATRecName: Full=Serpin B10; AltName: Full=TGF-beta-repressible serine proteinase inhibitor; Short=Trespin; AltName: Full=Transforming growth factor beta repressible serpin
Mgalloreinf_contig_37213	2.87293	0.00941154	TSA: Mytilus galloprovincialis NORM_MGT_c22656 mRNA sequence	---NA---
Mgalloreinf_contig_5	2.87514	2.97827e-06	TSA: Mytilus galloprovincialis NORM_MGT_c9879 mRNA sequence	IFI44_PANTRRecName: Full=Interferon-induced protein 44; AltName: Full=Antigen p44; AltName: Full=Non-A non-B hepatitis-associated microtubular aggregates protein
Mgalloreinf_contig_47726	2.88526	0.00614231	TSA: Lymnaea stagnalis mRNA, contig: LymstCNS_TSA_4915, mRNA sequence	---NA---
Mgalloreinf_contig_18992	2.88557	0.0108087	TSA: Ruditapes philippinarum Locus_2226.Ruphgonad mRNA sequence	WDR63_HUMANRecName: Full=WD repeat-containing protein 63; AltName: Full=Testis development protein NYD-SP29
Mgalloreinf_contig_37097	2.88817	0	TSA: Mytilus galloprovincialis NORM_MGC_c12390 mRNA sequence	---NA---
Mgalloreinf_contig_31595	2.89119	1.44797e-05	PREDICTED: Crassostrea gigas structural maintenance of chromosomes protein 4 (LOC105332675), mRNA	SMC4_XENLARecName: Full=Structural maintenance of chromosomes protein 4; Short=SMC protein 4; Short=SMC-4; AltName: Full=Chromosome assembly protein XCAP-C; AltName: Full=Chromosome-associated protein C
Mgalloreinf_contig_109885	2.90034	2.5923e-05	TSA: Mytilus galloprovincialis NORM_MGT_c10115 mRNA sequence	ZAN_MOUSERecName: Full=Zonadhesin; Flags: Precursor
Mgalloreinf_contig_48787	2.91772	0.00101589	TSA: Placopecten magellanicus Pmagell_eye_g00525t00001 mRNA sequence	SACS_MOUSERecName: Full=Sacsin; AltName: Full=DnaJ homolog subfamily C member 29; Short=DNAJC29
Mgalloreinf_contig_7687	2.93327	0	TSA: Mytilus galloprovincialis NORM_MGC_c149 mRNA sequence	RIR2_SPISORecName: Full=Ribonucleoside-diphosphate reductase small chain; AltName: Full=Ribonucleotide reductase small subunit; AltName: Full=p41
Mgalloreinf_contig_2795	2.94005	0	TSA: Mytilus galloprovincialis NORM_MGT_c929 mRNA sequence	---NA---
Mgalloreinf_contig_31023	2.94225	0.0189561	TSA: Villosa lienosa Contig42658.Vilimmg mRNA sequence	---NA---
Mgalloreinf_contig_32890	2.95644	3.05509e-05	TSA: Mytilus galloprovincialis NORM_MGT_c7439 mRNA sequence	HMCN1_MOUSERecName: Full=Hemicentin-1; AltName: Full=Fibulin-6; Short=FIBL-6; Flags: Precursor
Mgalloreinf_contig_6134	2.95949	5.64826e-08	PREDICTED: Crassostrea gigas importin subunit alpha-5 (LOC105330652), mRNA	IMA1_HUMANRecName: Full=Importin subunit alpha-1; AltName: Full=Karyopherin subunit alpha-2; AltName: Full=RAG cohort protein 1; AltName: Full=SRP1-alpha
Mgalloreinf_contig_40712	2.9612	1.08043e-09	TSA: Mytilus galloprovincialis NORM_MGT_c2717 mRNA sequence	---NA---
Mgalloreinf_contig_199585	2.96571	8.10324e-10	TSA: Mytilus galloprovincialis NORM_MGC_c15318 mRNA sequence	---NA---
Mgalloreinf_contig_7130	2.97115	0.000384076	TSA: Mytilus galloprovincialis NORM_MGT_c6229 mRNA sequence	---NA---
Mgalloreinf_contig_53246	2.97478	0.000652047	TSA: Mytilus edulis, clone 20100630_73470 length=2246 numreads=45, mRNA sequence	---NA---
Mgalloreinf_contig_33725	2.989	0	Mytilus galloprovincialis mRNA for myticin C (mync-MYTGA gene), clone Mg_Hae04_01C07	MYNB_MYTGARecName: Full=Myticin-B; Flags: Precursor
Mgalloreinf_contig_48610	3.01115	4.63625e-07	TSA: Mytilus galloprovincialis NORM_MGC_c7260 mRNA sequence	---NA---
Mgalloreinf_contig_9200	3.02599	0	PREDICTED: Biomphalaria glabrata hypoxia-inducible factor 1-alpha inhibitor-like (LOC106054937), mRNA	CYTA_HUMANRecName: Full=Cystatin-A; AltName: Full=Cystatin-AS; AltName: Full=Stefin-A; Contains: RecName: Full=Cystatin-A, N-terminally processed
Mgalloreinf_contig_8333	3.03131	0	TSA: Mytilus edulis, clone 20100630_74166 length=1275 numreads=25, mRNA sequence	---NA---
Mgalloreinf_contig_72291	3.03638	0.00500798	Mytilus galloprovincialis RIG-like receptor 1 mRNA, complete cds	DDX58_PIGRecName: Full=Probable ATP-dependent RNA helicase DDX58; AltName: Full=DEAD box protein 58; AltName: Full=RHIV-1; AltName: Full=RIG-I-like receptor 1; Short=RLR-1; AltName: Full=RNA helicase induced by virus; AltName: Full=Retinoic acid-inducible gene 1 protein; Short=RIG-1; AltName: Full=Retinoic acid-inducible gene I protein; Short=RIG-I
Mgalloreinf_contig_31918	3.03894	1.35561e-06	TSA: Mytilus galloprovincialis NORM_MGT_c2717 mRNA sequence	E2AK2_MOUSERecName: Full=Interferon-induced, double-stranded RNA-activated protein kinase; AltName: Full=Eukaryotic translation initiation factor 2-alpha kinase 2; Short=eIF-2A protein kinase 2; AltName: Full=Interferon-inducible RNA-dependent protein kinase; AltName: Full=P1/eIF-2A protein kinase; AltName: Full=Protein kinase RNA-activated; Short=PKR; Short=Protein kinase R; AltName: Full=Serine…
Mgalloreinf_contig_16446	3.04365	2.13847e-06	TSA: Mytilus galloprovincialis NORM_MGC_c1039 mRNA sequence	ORCT_DROMERecName: Full=Organic cation transporter protein
Mgalloreinf_contig_11517	3.04943	0	TSA: Mytilus galloprovincialis NORM_MGT_c5122 mRNA sequence	PZP_MOUSERecName: Full=Pregnancy zone protein; AltName: Full=Alpha-2-macroglobulin; Short=Alpha-2-M; Contains: RecName: Full=Alpha-2-macroglobulin 165 kDa subunit; Contains: RecName: Full=Alpha-2-macroglobulin 35 kDa subunit; Flags: Precursor
Mgalloreinf_contig_5027	3.08866	4.86194e-09	TSA: Lymnaea stagnalis mRNA, contig: LymstCNS_TSA_9599, mRNA sequence	---NA---
Mgalloreinf_contig_6911	3.09449	0.0210842	TSA: Mytilus galloprovincialis NORM_MGC_c722 mRNA sequence	SLBP1_XENLARecName: Full=Histone RNA hairpin-binding protein; AltName: Full=Histone stem-loop-binding protein 1
Mgalloreinf_contig_10506	3.11313	1.66978e-06	TSA: Mytilus edulis, clone 20100630_2971 length=2568 numreads=77, mRNA sequence	---NA---
Mgalloreinf_contig_161509	3.1162	5.15996e-07	TSA: Meretrix meretrix Contig14700.Meme mRNA sequence	CNTP5_CANFARecName: Full=Contactin-associated protein-like 5; AltName: Full=Cell recognition molecule Caspr5; Flags: Precursor
Mgalloreinf_contig_5117	3.11992	0	Chlamys farreri serine protease inhibitor CFSPI3 mRNA, complete cds	MCPI_MELCPRecName: Full=Four-domain proteases inhibitor; AltName: Full=McaPI
Mgalloreinf_contig_33120	3.13047	0	Mytilus galloprovincialis mRNA for myticin C (mync-MYTGA gene), clone Mg_Hae04_02F07	---NA---
Mgalloreinf_contig_10918	3.14372	1.40165e-06	PREDICTED: Crassostrea gigas phosphatidylethanolamine-binding protein 4 (LOC105338427), mRNA	PEBP4_HUMANRecName: Full=Phosphatidylethanolamine-binding protein 4; Short=PEBP-4; Short=hPEBP4; AltName: Full=Protein cousin-of-RKIP 1; Flags: Precursor
Mgalloreinf_contig_15799	3.16617	0.000110903	TSA: Mytilus galloprovincialis NORM_MGT_c6779 mRNA sequence	---NA---
Mgalloreinf_contig_4439	3.23791	0.000267643	TSA: Mytilus galloprovincialis NORM_MGC_c6950 mRNA sequence	---NA---
Mgalloreinf_contig_17966	3.24233	1.29052e-09	Lottia gigantea hypothetical protein partial mRNA	KIF11_MOUSERecName: Full=Kinesin-like protein KIF11; AltName: Full=Kinesin-related motor protein Eg5
Mgalloreinf_contig_22217	3.2424	0	PREDICTED: Aplysia californica uncharacterized LOC101864584 (LOC101864584), mRNA	---NA---
Mgalloreinf_contig_110611	3.25919	0.00291329	TSA: Mytilus galloprovincialis NORM_MGT_c4546 mRNA sequence	---NA---
Mgalloreinf_contig_13034	3.26553	0	TSA: Mytilus galloprovincialis NORM_MGT_c5122 mRNA sequence	CPMD8_HUMANRecName: Full=C3 and PZP-like alpha-2-macroglobulin domain-containing protein 8; Flags: Precursor
Mgalloreinf_contig_72284	3.28431	9.0036e-11	TSA: Mytilus galloprovincialis NORM_MGC_c474 mRNA sequence	---NA---
Mgalloreinf_contig_27593	3.30371	2.90922e-05	TSA: Mytilus galloprovincialis NORM_MGT_c12478 mRNA sequence	---NA---
Mgalloreinf_contig_112708	3.31832	0	TSA: Mytilus edulis, clone 20100630_73329 length=962 numreads=888, mRNA sequence	DEFI_MYTGARecName: Full=Defensin MGD-1; Flags: Precursor
Mgalloreinf_contig_32106	3.32706	2.85114e-09	TSA: Mytilus galloprovincialis NORM_MGC_c3227 mRNA sequence	---NA---
Mgalloreinf_contig_152599	3.33991	0	Mytilus galloprovincialis MgC1q46 gene for putative C1q domain containing protein MgC1q46	---NA---
Mgalloreinf_contig_138267	3.377	0.00318029	TSA: Mytilus galloprovincialis NORM_MGT_c367 mRNA sequence	TERZ_SERMARecName: Full=Tellurium resistance protein TerZ
Mgalloreinf_contig_122690	3.4023	1.5006e-09	TSA: Mytilus galloprovincialis NORM_MGT_c4546 mRNA sequence	---NA---
Mgalloreinf_contig_24285	3.43022	3.68247e-08	TSA: Villosa lienosa Contig39381.Vilimmg mRNA sequence	AL1A1_CHICKRecName: Full=Retinal dehydrogenase 1; Short=RALDH 1; Short=RalDH1; AltName: Full=Aldehyde dehydrogenase, cytosolic
Mgalloreinf_contig_139	3.49809	0	TSA: Mytilus galloprovincialis NORM_MGC_c13251 mRNA sequence	---NA---
Mgalloreinf_contig_7408	3.50935	0	TSA: Mytilus galloprovincialis NORM_MGC_c9085 mRNA sequence	---NA---
Mgalloreinf_contig_26476	3.56331	0	TSA: Mytilus galloprovincialis NORM_MGT_c1046 mRNA sequence	FCER2_MOUSERecName: Full=Low affinity immunoglobulin epsilon Fc receptor; AltName: Full=Fc-epsilon-RII; AltName: Full=Lymphocyte IgE receptor; AltName: CD_antigen=CD23
Mgalloreinf_contig_40753	3.60675	0	TSA: Mytilus galloprovincialis NORM_MGT_c2717 mRNA sequence	E2AKB_CAEELRecName: Full=Eukaryotic translation initiation factor 2-alpha kinase gcn-2; AltName: Full=General control nonderepressible kinase 2
Mgalloreinf_contig_37432	3.61537	0	TSA: Mytilus edulis, clone 20100630_7810 length=474 numreads=11, mRNA sequence	HIP_MYTEDRecName: Full=Heavy metal-binding protein HIP
Mgalloreinf_contig_5943	3.61801	2.12125e-05	TSA: Villosa lienosa k51_1526113.Vilimmg mRNA sequence	IF44L_HUMANRecName: Full=Interferon-induced protein 44-like
Mgalloreinf_contig_167002	3.62262	0	Mytilus galloprovincialis mRNA for myticin C (mync-MYTGA gene), clone Mg_Hae03_02C09	MYNA_MYTGARecName: Full=Myticin-A; Flags: Precursor
Mgalloreinf_contig_145426	3.63024	0	TSA: Mytilus galloprovincialis NORM_MGT_c23362 mRNA sequence	---NA---
Mgalloreinf_contig_31317	3.65826	2.54562e-07	Lottia gigantea hypothetical protein mRNA	CDK1_CARAURecName: Full=Cyclin-dependent kinase 1; Short=CDK1; AltName: Full=Cell division control protein 2 homolog; AltName: Full=Cell division protein kinase 1; AltName: Full=p34 protein kinase
Mgalloreinf_contig_7122	3.67	7.74246e-06	TSA: Mytilus galloprovincialis NORM_MGC_c14899 mRNA sequence	---NA---
Mgalloreinf_contig_1771	3.67382	0	Lottia gigantea hypothetical protein partial mRNA	---NA---
Mgalloreinf_contig_286	3.74657	0	Mytilus galloprovincialis CuZn superoxide dismutase mRNA, complete cds	SODC_SCHMARecName: Full=Superoxide dismutase
Mgalloreinf_contig_68809	3.76495	0	TSA: Mytilus galloprovincialis NORM_MGC_c9085 mRNA sequence	---NA---
Mgalloreinf_contig_173029	3.76937	0	TSA: Mytilus galloprovincialis NORM_MGT_c14967 mRNA sequence	---NA---
Mgalloreinf_contig_14416	3.77418	1.57281e-06	TSA: Mytilus galloprovincialis NORM_MGC_c6644 mRNA sequence	CCNA_SPISORecName: Full=G2/mitotic-specific cyclin-A
Mgalloreinf_contig_3246	3.78717	3.0012e-11	TSA: Mytilus galloprovincialis NORM_MGC_c1012 mRNA sequence	SPA3C_MOUSERecName: Full=Serine protease inhibitor A3C; Short=Serpin A3C; AltName: Full=Kallikrein-binding protein; Short=KBP; Flags: Precursor
Mgalloreinf_contig_12532	3.82527	0.000430287	Haliotis diversicolor supertexta cathepsin L-like cysteine proteinase mRNA, complete cds	---NA---
Mgalloreinf_contig_32329	3.8379	4.5018e-09	TSA: Mytilus galloprovincialis NORM_MGT_c14044 mRNA sequence	---NA---
Mgalloreinf_contig_425	3.88467	0	TSA: Mytilus edulis, clone 20100630_69181 length=1466 numreads=38, mRNA sequence	---NA---
Mgalloreinf_contig_424	3.92691	1.80132e-07	TSA: Mytilus edulis, clone 20100630_69181 length=1466 numreads=38, mRNA sequence	---NA---
Mgalloreinf_contig_19969	3.93526	0	TSA: Mytilus galloprovincialis NORM_MGT_c11312 mRNA sequence	---NA---
Mgalloreinf_contig_173978	3.94131	3.49217e-06	TSA: Mytilus galloprovincialis NORM_MGC_c12287 mRNA sequence	R213A_DANRERecName: Full=E3 ubiquitin-protein ligase rnf213-alpha; AltName: Full=Mysterin-A; AltName: Full=Mysterin-alpha; AltName: Full=RING finger protein 213-A; AltName: Full=RING finger protein 213-alpha; AltName: Full=RING-type E3 ubiquitin transferase rnf213-alpha
Mgalloreinf_contig_37575	3.99825	5.79145e-05	TSA: Mytilus galloprovincialis NORM_MGC_c10571 mRNA sequence	---NA---
Mgalloreinf_contig_1803	4.01026	0	TSA: Mytilus edulis, clone 20100630_8403 length=820 numreads=699, mRNA sequence	MYTA_MYTEDRecName: Full=Mytilin-A
Mgalloreinf_contig_19019	4.06773	0	TSA: Mytilus galloprovincialis NORM_MGT_c8919 mRNA sequence	---NA---
Mgalloreinf_contig_57220	4.10619	0	TSA: Mytilus galloprovincialis NORM_MGT_c3034 mRNA sequence	---NA---
Mgalloreinf_contig_3659	4.13671	0.0199776	TSA: Mytilus galloprovincialis NORM_MGT_c11185 mRNA sequence	---NA---
Mgalloreinf_contig_8550	4.15628	0	TSA: Mytilus galloprovincialis NORM_MGT_c15273 mRNA sequence	---NA---
Mgalloreinf_contig_501	4.1619	0	TSA: Mytilus galloprovincialis NORM_MGT_c3034 mRNA sequence	---NA---
Mgalloreinf_contig_3813	4.17784	6.253e-07	PREDICTED: Crassostrea gigas uncharacterized LOC105347874 (LOC105347874), mRNA	---NA---
Mgalloreinf_contig_80	4.21139	1.38655e-08	TSA: Mytilus galloprovincialis NORM_MGT_c8193 mRNA sequence	---NA---
Mgalloreinf_contig_27764	4.21454	0	TSA: Mytilus galloprovincialis NORM_MGC_c581 mRNA sequence	CDCA2_HUMANRecName: Full=Cell division cycle-associated protein 2; AltName: Full=Recruits PP1 onto mitotic chromatin at anaphase protein; Short=Repo-Man
Mgalloreinf_contig_93920	4.21999	6.0094e-05	TSA: Mytilus galloprovincialis NORM_MGT_c2766 mRNA sequence	---NA---
Mgalloreinf_contig_203	4.29483	0	TSA: Mytilus galloprovincialis NORM_MGT_c8398 mRNA sequence	---NA---
Mgalloreinf_contig_6155	4.30184	3.20234e-05	TSA: Mytilus galloprovincialis NORM_MGT_c19290 mRNA sequence	---NA---
Mgalloreinf_contig_21375	4.37471	0	TSA: Mytilus galloprovincialis NORM_MGC_c9085 mRNA sequence	---NA---
Mgalloreinf_contig_8828	4.40709	0	TSA: Placobranchus ocellatus 24091.Plocadult mRNA sequence	---NA---
Mgalloreinf_contig_52721	4.47033	4.39093e-06	TSA: Mytilus galloprovincialis NORM_MGT_c8580 mRNA sequence	---NA---
Mgalloreinf_contig_15782	4.49466	6.29802e-05	TSA: Mytilus galloprovincialis NORM_MGC_c4111 mRNA sequence	CCNB_SPISORecName: Full=G2/mitotic-specific cyclin-B
Mgalloreinf_contig_69041	4.5876	0	TSA: Mytilus galloprovincialis NORM_MGC_c9085 mRNA sequence	---NA---
Mgalloreinf_contig_28792	4.65107	0	TSA: Mytilus galloprovincialis NORM_MGC_c9085 mRNA sequence	---NA---
Mgalloreinf_contig_109534	4.8054	3.31032e-08	TSA: Mytilus galloprovincialis NORM_MGT_c23753 mRNA sequence	---NA---
Mgalloreinf_contig_170256	4.81464	0	TSA: Mytilus galloprovincialis NORM_MGT_c12208 mRNA sequence	---NA---
Mgalloreinf_contig_12010	4.83431	0	TSA: Mytilus galloprovincialis NORM_MGC_c13505 mRNA sequence	LACH_DROMERecName: Full=Lachesin; Flags: Precursor
Mgalloreinf_contig_10673	4.87559	0	TSA: Mytilus galloprovincialis NORM_MGT_c8398 mRNA sequence	---NA---
Mgalloreinf_contig_13301	4.93998	0	TSA: Mytilus galloprovincialis NORM_MGC_c13505 mRNA sequence	---NA---
Mgalloreinf_contig_126347	5.0794	9.10264e-08	Lottia gigantea hypothetical protein partial mRNA	SIAE_MOUSERecName: Full=Sialate O-acetylesterase; AltName: Full=Sialic acid-specific 9-O-acetylesterase; AltName: Full=Yolk sac protein 2; Contains: RecName: Full=Sialate O-acetylesterase small subunit; Contains: RecName: Full=Sialate O-acetylesterase large subunit; Flags: Precursor
Mgalloreinf_contig_127843	5.13301	0	TSA: Mytilus galloprovincialis NORM_MGC_c9085 mRNA sequence	---NA---
Mgalloreinf_contig_11346	5.18235	0.0258908	PREDICTED: Aplysia californica glutamine--fructose-6-phosphate aminotransferase [isomerizing] 2-like (LOC101850954), transcript variant X2, mRNA	---NA---
Mgalloreinf_contig_3149	5.21387	0.00204596	PREDICTED: Octopus bimaculoides neuropeptide Y receptor type 2-like (LOC106870917), transcript variant X1, mRNA	---NA---
Mgalloreinf_contig_11156	5.28931	0.00740314	TSA: Villosa lienosa Contig3648.Vilimmg mRNA sequence	SSDH_RATRecName: Full=Succinate-semialdehyde dehydrogenase, mitochondrial; AltName: Full=Aldehyde dehydrogenase family 5 member A1; AltName: Full=NAD(+)-dependent succinic semialdehyde dehydrogenase; Flags: Precursor
Mgalloreinf_contig_5071	5.34757	0	TSA: Mytilus galloprovincialis NORM_MGC_c407 mRNA sequence	STMN1_RATRecName: Full=Stathmin; AltName: Full=Leukemia-associated phosphoprotein p18; AltName: Full=Metablastin; AltName: Full=Oncoprotein 18; Short=Op18; AltName: Full=Phosphoprotein p19; Short=pp19; AltName: Full=Pr22 protein; AltName: Full=Prosolin; AltName: Full=pp17
Mgalloreinf_contig_154638	5.40435	0.000876056	TSA: Mytilus galloprovincialis NORM_MGC_c14899 mRNA sequence	---NA---
Mgalloreinf_contig_52812	5.43339	0	TSA: Mytilus galloprovincialis NORM_MGT_c13730 mRNA sequence	SACS_HUMANRecName: Full=Sacsin; AltName: Full=DnaJ homolog subfamily C member 29; Short=DNAJC29
Mgalloreinf_contig_50201	5.44422	2.66987e-07	TSA: Lymnaea stagnalis mRNA, contig: LymstCNS_TSA_22739, mRNA sequence	---NA---
Mgalloreinf_contig_41514	5.55371	7.27053e-06	TSA: Mytilus galloprovincialis NORM_MGT_c584 mRNA sequence	---NA---
Mgalloreinf_contig_497	5.60642	0	TSA: Mytilus galloprovincialis NORM_MGT_c6330 mRNA sequence	---NA---
Mgalloreinf_contig_291	5.63495	0	TSA: Mytilus edulis, clone 20100630_5453 length=880 numreads=70, mRNA sequence	HIP_MYTEDRecName: Full=Heavy metal-binding protein HIP
Mgalloreinf_contig_5944	5.71491	0.003378	PREDICTED: Biomphalaria glabrata protein broad-minded-like (LOC106067234), mRNA	---NA---
Mgalloreinf_contig_45658	5.8646	0	TSA: Mytilus galloprovincialis NORM_MGC_c14094 mRNA sequence	---NA---
Mgalloreinf_contig_1716	6.00023	0	TSA: Mytilus galloprovincialis NORM_MGT_c8398 mRNA sequence	---NA---
Mgalloreinf_contig_767	6.06918	0	TSA: Mytilus edulis, clone 20100630_2318 length=749 numreads=2513, mRNA sequence	MYNA_MYTGARecName: Full=Myticin-A; Flags: Precursor
Mgalloreinf_contig_1619	6.217	0.0395629	TSA: Mytilus galloprovincialis NORM_MGT_c4073 mRNA sequence	---NA---
Mgalloreinf_contig_7462	6.22703	6.39255e-09	PREDICTED: Biomphalaria glabrata meiotic recombination protein REC114-like (LOC106051491), transcript variant X1, mRNA	---NA---
Mgalloreinf_contig_170047	6.2822	0.0011929	TSA: Villosa lienosa Contig28123.Vilimmg mRNA sequence	SACS_MOUSERecName: Full=Sacsin; AltName: Full=DnaJ homolog subfamily C member 29; Short=DNAJC29
Mgalloreinf_contig_37799	6.34926	9.0036e-11	TSA: Ruditapes philippinarum Locus_9568.Ruphgonad mRNA sequence	---NA---
Mgalloreinf_contig_4441	6.64769	6.0024e-11	TSA: Mytilus edulis, clone 20100630_68747 length=2433 numreads=55, mRNA sequence	HS12A_MOUSERecName: Full=Heat shock 70 kDa protein 12A
Mgalloreinf_contig_150217	6.70593	0	Mytilus coruscus myticusin-alpha precursor, mRNA, complete cds	---NA---
Mgalloreinf_contig_88136	6.83749	0.0070596	TSA: Mytilus galloprovincialis NORM_MGT_c12566 mRNA sequence	---NA---
Mgalloreinf_contig_83724	6.8433	0.00199595	Lottia gigantea hypothetical protein partial mRNA	ASPM_MOUSERecName: Full=Abnormal spindle-like microcephaly-associated protein homolog; AltName: Full=Calmodulin-binding protein Sha1; Short=Calmodulin-binding protein 1; AltName: Full=Spindle and hydroxyurea checkpoint abnormal protein
Mgalloreinf_contig_164941	6.85933	1.77566e-06	TSA: Mytilus galloprovincialis NORM_MGC_c1514 mRNA sequence	---NA---
Mgalloreinf_contig_17206	6.91783	0	TSA: Mytilus edulis, clone 20100630_32957 length=874 numreads=776, mRNA sequence	---NA---
Mgalloreinf_contig_7746	7.30786	0	Mytilus coruscus myticusin-alpha precursor, mRNA, complete cds	---NA---
Mgalloreinf_contig_159884	7.41265	0.000388131	TSA: Mytilus galloprovincialis NORM_MGC_c1514 mRNA sequence	---NA---
Mgalloreinf_contig_81902	8.53991	0	Mytilus galloprovincialis MgC1q61 gene for putative C1q domain containing protein MgC1q61	C1QL3_MOUSERecName: Full=Complement C1q-like protein 3; AltName: Full=C1q and tumor necrosis factor-related protein 13; Short=C1q/TNF-related protein 13; Short=CTRP13; AltName: Full=Gliacolin; Flags: Precursor
Mgalloreinf_contig_49364	9.05768	0.0300174	TSA: Mytilus galloprovincialis NORM_MGT_c8193 mRNA sequence	---NA---
Mgalloreinf_contig_67687	9.21723	0.000570103	TSA: Mytilus galloprovincialis NORM_MGC_c9167 mRNA sequence	---NA---
Mgalloreinf_contig_1634	9.39054	3.82353e-08	TSA: Lymnaea stagnalis mRNA, contig: LymstCNS_TSA_2374, mRNA sequence	---NA---
Mgalloreinf_contig_44529	10.6936	4.33184e-06	TSA: Mytilus galloprovincialis NORM_MGT_c11285 mRNA sequence	SACS_HUMANRecName: Full=Sacsin; AltName: Full=DnaJ homolog subfamily C member 29; Short=DNAJC29
Mgalloreinf_contig_564	11.4912	1.34754e-08	Lottia gigantea hypothetical protein partial mRNA	PKSJ_BACSURecName: Full=Polyketide synthase PksJ; Short=PKS
Mgalloreinf_contig_2329	12.2532	0	TSA: Mytilus galloprovincialis NORM_MGC_c1270 mRNA sequence	---NA---
Mgalloreinf_contig_91512	18.9035	2.22689e-08	TSA: Mytilus galloprovincialis NORM_MGT_c3034 mRNA sequence	---NA---
Mgalloreinf_contig_3828	23.863	1.30252e-08	TSA: Mytilus galloprovincialis NORM_MGT_c6139 mRNA sequence	---NA---
Mgalloreinf_contig_7475	25.0314	0.0130952	TSA: Mytilus galloprovincialis NORM_MGT_c14604 mRNA sequence	SACS_MOUSERecName: Full=Sacsin; AltName: Full=DnaJ homolog subfamily C member 29; Short=DNAJC29
Mgalloreinf_contig_127	97.7588	1.03709e-05	TSA: Mytilus edulis, clone Mytilus_edulis_20100630_3920 length=1475 numreads=3936, mRNA sequence	CHIT1_HUMANRecName: Full=Chitotriosidase-1; AltName: Full=Chitinase-1; Flags: Precursor

## Sheet: Supp Table 1 - C4
Supplementary Table 1: DEGs in each individual mussel (C2, C3, C4, I1, I2, I10) with regard to its own t0.
Name	Fold change	Bonferroni	Description Molluscs Database	Description Uniprot/Swissprot
Mgalloreinf_contig_10140	-191.643	9.24369e-09	TSA: Mytilus edulis, clone 20100630_17431 length=1311 numreads=71, mRNA sequence	---NA---
Mgalloreinf_contig_471	-138.884	0	TSA: Mytilus galloprovincialis NORM_MGC_c13049 mRNA sequence	EGR1_XENTRRecName: Full=Early growth response protein 1; Short=EGR-1
Mgalloreinf_contig_7006	-100.216	3.0012e-10	TSA: Mytilus galloprovincialis NORM_MGT_c8616 mRNA sequence	---NA---
Mgalloreinf_contig_496	-52.7518	0.00485131	TSA: Mytilus galloprovincialis NORM_MGC_c2940 mRNA sequence	HSPB1_BOVINRecName: Full=Heat shock protein beta-1; Short=HspB1; AltName: Full=Heat shock 27 kDa protein; Short=HSP 27
Mgalloreinf_contig_24267	-47.9624	0.0108653	TSA: Mytilus galloprovincialis NORM_MGC_c11174 mRNA sequence	---NA---
Mgalloreinf_contig_91029	-47.4194	6.72428e-06	TSA: Mytilus galloprovincialis NORM_MGT_c5831 mRNA sequence	---NA---
Mgalloreinf_contig_9203	-37.4932	4.80192e-10	TSA: Mytilus galloprovincialis NORM_MGT_c8003 mRNA sequence	---NA---
Mgalloreinf_contig_23430	-34.401	0.000469069	TSA: Mytilus galloprovincialis NORM_MGC_c11174 mRNA sequence	CNFNB_XENLARecName: Full=Cornifelin homolog B
Mgalloreinf_contig_252003	-28.9766	0.00300819	TSA: Mytilus galloprovincialis NORM_MGT_c22691 mRNA sequence	---NA---
Mgalloreinf_contig_12438	-28.4319	0	TSA: Mytilus galloprovincialis NORM_MGT_c7402 mRNA sequence	---NA---
Mgalloreinf_contig_247	-27.5881	0	TSA: Mytilus galloprovincialis NORM_MGT_c10398 mRNA sequence	YR811_MIMIVRecName: Full=Putative ariadne-like RING finger protein R811
Mgalloreinf_contig_22511	-21.6258	1.49453e-05	TSA: Mytilus galloprovincialis NORM_MGT_c18220 mRNA sequence	---NA---
Mgalloreinf_contig_2617	-17.3887	3.54142e-09	TSA: Mytilus galloprovincialis NORM_MGT_c5831 mRNA sequence	---NA---
Mgalloreinf_contig_1152	-14.7052	0	TSA: Mytilus galloprovincialis NORM_MGT_c5831 mRNA sequence	---NA---
Mgalloreinf_contig_168406	-13.8519	0.000491096	TSA: Mytilus edulis, clone Mytilus_edulis_20100630_3175 length=694 numreads=83, mRNA sequence	PLCL_MYTGARecName: Full=Perlucin-like protein; Flags: Precursor
Mgalloreinf_contig_15130	-11.4551	0.00824651	TSA: Mytilus galloprovincialis NORM_MGC_c7143 mRNA sequence	SANT_PLAFWRecName: Full=S-antigen protein; Flags: Precursor
Mgalloreinf_contig_50932	-11.2365	0	TSA: Mytilus galloprovincialis NORM_MGT_c3783 mRNA sequence	---NA---
Mgalloreinf_contig_1404	-10.7202	0	TSA: Mytilus galloprovincialis NORM_MGT_c7893 mRNA sequence	CES2_CAEELRecName: Full=Cell death specification protein 2
Mgalloreinf_contig_133353	-10.7188	4.05951e-06	TSA: Crepidula fornicata 21442.Cfedg, mRNA sequence	---NA---
Mgalloreinf_contig_6692	-10.6629	0	TSA: Mytilus galloprovincialis NORM_MGT_c7673 mRNA sequence	IER5_MOUSERecName: Full=Immediate early response gene 5 protein
Mgalloreinf_contig_68239	-9.7906	0.000182384	TSA: Mytilus galloprovincialis NORM_MGT_c18660 mRNA sequence	---NA---
Mgalloreinf_contig_10957	-8.16192	2.84154e-07	PREDICTED: Crassostrea gigas protein giant (LOC105320853), transcript variant X1, mRNA	CES2_CAEELRecName: Full=Cell death specification protein 2
Mgalloreinf_contig_2586	-8.11677	0	TSA: Mytilus galloprovincialis NORM_MGT_c5359 mRNA sequence	BIR1F_MOUSERecName: Full=Baculoviral IAP repeat-containing protein 1f; AltName: Full=Neuronal apoptosis inhibitory protein 6
Mgalloreinf_contig_8678	-8.02979	0.000300928	PREDICTED: Aplysia californica uncharacterized LOC101851202 (LOC101851202), transcript variant X1, mRNA	---NA---
Mgalloreinf_contig_2195	-7.47031	0	TSA: Mytilus galloprovincialis NORM_MGT_c5359 mRNA sequence	BIRC1_HUMANRecName: Full=Baculoviral IAP repeat-containing protein 1; AltName: Full=Neuronal apoptosis inhibitory protein
Mgalloreinf_contig_7306	-7.20884	0	TSA: Mytilus galloprovincialis NORM_MGC_c6981 mRNA sequence	ACT2_CAEELRecName: Full=Actin-2; Flags: Precursor
Mgalloreinf_contig_87238	-7.05866	0	TSA: Mytilus galloprovincialis NORM_MGC_c10909 mRNA sequence	---NA---
Mgalloreinf_contig_28312	-6.85386	2.9952e-08	TSA: Crassostrea angulata SeqIndex71001.ca mRNA sequence	PRR5_XENLARecName: Full=Proline-rich protein 5; AltName: Full=Protein observed with Rictor-1; Short=Protor-1
Mgalloreinf_contig_87214	-6.64349	0.000338027	TSA: Mytilus galloprovincialis NORM_MGT_c3454 mRNA sequence	---NA---
Mgalloreinf_contig_29303	-6.44452	0	TSA: Mytilus galloprovincialis NORM_MGT_c6826 mRNA sequence	NT2NL_HUMANRecName: Full=Notch homolog 2 N-terminal-like protein
Mgalloreinf_contig_94289	-6.26367	5.29231e-07	TSA: Mytilus edulis, clone 20100630_73470 length=2246 numreads=45, mRNA sequence	---NA---
Mgalloreinf_contig_18100	-6.20374	0.0043968	TSA: Octopus vulgaris NODE_102258_length_489_cov_17.503067 mRNA sequence	---NA---
Mgalloreinf_contig_53040	-6.14563	9.515e-07	Mytilus galloprovincialis EF1-alpha mRNA for elongation factor 1 alpha, complete cds	EF1A_ORYLARecName: Full=Elongation factor 1-alpha; Short=EF-1-alpha
Mgalloreinf_contig_20788	-6.02544	2.22089e-09	TSA: Mytilus galloprovincialis NORM_MGT_c20088 mRNA sequence	GIMA4_RATRecName: Full=GTPase IMAP family member 4; AltName: Full=Immunity-associated nucleotide 1 protein; Short=IAN-1; AltName: Full=Immunity-associated protein 4
Mgalloreinf_contig_21110	-5.90097	1.41657e-08	TSA: Meretrix meretrix Contig8355.Meme mRNA sequence	---NA---
Mgalloreinf_contig_23409	-5.88954	0	TSA: Mytilus galloprovincialis NORM_MGT_c24159 mRNA sequence	PLC_HALLARecName: Full=Perlucin
Mgalloreinf_contig_157047	-5.87122	0	TSA: Mytilus galloprovincialis NORM_MGT_c6826 mRNA sequence	FAT1_HUMANRecName: Full=Protocadherin Fat 1; AltName: Full=Cadherin family member 7; AltName: Full=Cadherin-related tumor suppressor homolog; AltName: Full=Protein fat homolog; Contains: RecName: Full=Protocadherin Fat 1, nuclear form; Flags: Precursor
Mgalloreinf_contig_4475	-5.77223	0	TSA: Mytilus galloprovincialis NORM_MGT_c1046 mRNA sequence	BIR7A_XENLARecName: Full=Baculoviral IAP repeat-containing protein 7-A; AltName: Full=E3 ubiquitin-protein ligase EIAP-A; AltName: Full=Embryonic/Egg IAP; Short=xEIAP/XLX; AltName: Full=Inhibitor of apoptosis-like protein; Short=IAP-like protein; AltName: Full=RING-type E3 ubiquitin transferase EIAP-A; AltName: Full=XIAP homolog XLX; Short=XLX
Mgalloreinf_contig_136463	-5.73689	0	TSA: Mytilus galloprovincialis NORM_MGT_c1046 mRNA sequence	---NA---
Mgalloreinf_contig_1291	-5.55064	0.000440856	UNVERIFIED: Mytilus trossulus clone BM3 hypothetical protein mRNA, partial cds	---NA---
Mgalloreinf_contig_687	-5.5216	0	TSA: Mytilus galloprovincialis NORM_MGT_c13073 mRNA sequence	---NA---
Mgalloreinf_contig_16694	-5.45682	4.28985e-06	TSA: Mytilus galloprovincialis NORM_MGT_c23831 mRNA sequence	---NA---
Mgalloreinf_contig_5539	-5.44267	0	TSA: Mytilus galloprovincialis NORM_MGT_c9999 mRNA sequence	---NA---
Mgalloreinf_contig_64347	-5.34782	0	TSA: Mytilus galloprovincialis NORM_MGT_c8460 mRNA sequence	ACT_SPOLIRecName: Full=Actin
Mgalloreinf_contig_34292	-5.1498	0.00569771	TSA: Placopecten magellanicus Pmagell_eye_g08963t00001 mRNA sequence	---NA---
Mgalloreinf_contig_4136	-5.10562	2.19454e-06	TSA: Mytilus galloprovincialis NORM_MGT_c6790 mRNA sequence	---NA---
Mgalloreinf_contig_24024	-5.02937	4.97731e-05	TSA: Mytilus galloprovincialis NORM_MGT_c8014 mRNA sequence	CSRP2_COTJARecName: Full=Cysteine and glycine-rich protein 2; AltName: Full=Cysteine-rich protein 2; Short=CRP2
Mgalloreinf_contig_27018	-5.02567	0	TSA: Mytilus galloprovincialis NORM_MGT_c21461 mRNA sequence	---NA---
Mgalloreinf_contig_11851	-4.95206	0.0134031	TSA: Mytilus galloprovincialis NORM_MGC_c13008 mRNA sequence	COMA1_HUMANRecName: Full=Collagen alpha-1(XXII) chain; Flags: Precursor
Mgalloreinf_contig_41144	-4.91283	5.91536e-08	TSA: Mytilus edulis, clone 20100630_8116 length=2251 numreads=38, mRNA sequence	---NA---
Mgalloreinf_contig_45462	-4.83356	3.0012e-11	PREDICTED: Crassostrea gigas citrate lyase subunit beta-like protein, mitochondrial (LOC105320500), mRNA	CLYBL_RATRecName: Full=Citrate lyase subunit beta-like protein, mitochondrial; Short=Citrate lyase beta-like; AltName: Full=Beta-methylmalate synthase; AltName: Full=Malate synthase; Flags: Precursor
Mgalloreinf_contig_26106	-4.77239	3.0012e-11	PREDICTED: Aplysia californica leucine-rich repeat-containing G-protein coupled receptor 6-like (LOC101847412), mRNA	---NA---
Mgalloreinf_contig_124415	-4.76553	0	Mytilus trossulus clone BM116A ATP synthase beta subunit mRNA, partial cds	ATPB_DROMERecName: Full=ATP synthase subunit beta, mitochondrial; Flags: Precursor
Mgalloreinf_contig_1229	-4.69194	7.25906e-05	TSA: Mytilus galloprovincialis NORM_MGT_c2054 mRNA sequence	TSP2_MOUSERecName: Full=Thrombospondin-2; Flags: Precursor
Mgalloreinf_contig_505	-4.63284	2.27348e-05	PREDICTED: Octopus bimaculoides spindle and centriole-associated protein 1-like (LOC106868889), transcript variant X1, mRNA	---NA---
Mgalloreinf_contig_149871	-4.58509	1.49637e-05	TSA: Mytilus galloprovincialis NORM_MGT_c720 mRNA sequence	LECH_CHICKRecName: Full=Hepatic lectin
Mgalloreinf_contig_146383	-4.55022	0.0113523	PREDICTED: Aplysia californica serine/arginine-rich splicing factor 4-like (LOC101862198), mRNA	---NA---
Mgalloreinf_contig_245688	-4.44606	6.66266e-09	TSA: Ruditapes philippinarum isotig08755_isogroup00848 mRNA sequence	RL24_GILMIRecName: Full=60S ribosomal protein L24
Mgalloreinf_contig_11153	-4.21061	0	Mytilus galloprovincialis MytiLec 2 mRNA, complete cds	LEC_MYTGARecName: Full=Lectin; AltName: Full=MytiLec
Mgalloreinf_contig_66382	-4.20797	0.000117366	TSA: Mytilus galloprovincialis NORM_MGT_c14895 mRNA sequence	---NA---
Mgalloreinf_contig_1755	-4.15506	0	TSA: Mytilus edulis, clone 20100630_58090 length=993 numreads=348, mRNA sequence	---NA---
Mgalloreinf_contig_3834	-4.13809	0	TSA: Mytilus edulis, clone 20100630_2378 length=982 numreads=284, mRNA sequence	MYD88_DANRERecName: Full=Myeloid differentiation primary response protein MyD88
Mgalloreinf_contig_34	-4.12265	0	TSA: Mytilus galloprovincialis NORM_MGC_c4271 mRNA sequence	NR0B2_RATRecName: Full=Nuclear receptor subfamily 0 group B member 2; AltName: Full=Orphan nuclear receptor SHP; AltName: Full=Small heterodimer partner
Mgalloreinf_contig_32582	-4.10225	2.23603e-05	PREDICTED: Crassostrea gigas sex-determining region Y protein (LOC105342716), mRNA	S17B1_XENLARecName: Full=Transcription factor Sox-17-beta.1; AltName: Full=SRY (sex determining region Y)-box 17-beta.1; AltName: Full=Transcription factor Sox-17-beta; Short=XSox17beta
Mgalloreinf_contig_198	-4.04221	3.96428e-07	TSA: Mytilus galloprovincialis NORM_MGC_c16220 mRNA sequence	MCTX1_MILDIRecName: Full=Millepora cytotoxin-1; Short=MCTx-1; Flags: Precursor
Mgalloreinf_contig_33862	-4.03024	0	TSA: Mytilus galloprovincialis NORM_MGT_c23223 mRNA sequence	---NA---
Mgalloreinf_contig_17357	-4.00967	2.74316e-05	TSA: Placobranchus ocellatus 58501.Plocadult mRNA sequence	PGDH_CAVPORecName: Full=15-hydroxyprostaglandin dehydrogenase
Mgalloreinf_contig_13817	-4.00862	0.039826	PREDICTED: Biomphalaria glabrata E3 ubiquitin-protein ligase XIAP-like (LOC106061670), mRNA	IAP_GVCPMRecName: Full=Apoptosis inhibitor IAP
Mgalloreinf_contig_828	-3.99336	4.69688e-08	TSA: Mytilus galloprovincialis NORM_MGT_c4000 mRNA sequence	---NA---
Mgalloreinf_contig_7130	-3.98282	2.5144e-07	TSA: Mytilus galloprovincialis NORM_MGT_c6229 mRNA sequence	---NA---
Mgalloreinf_contig_52501	-3.97619	0.000115441	TSA: Mytilus galloprovincialis NORM_MGT_c19354 mRNA sequence	---NA---
Mgalloreinf_contig_14376	-3.959	0.0206006	TSA: Mytilus galloprovincialis NORM_MGT_c19830 mRNA sequence	CRCM1_XENLARecName: Full=Calcium release-activated calcium channel protein 1; AltName: Full=Protein orai-1; AltName: Full=Transmembrane protein 142A
Mgalloreinf_contig_27600	-3.936	0.0377255	TSA: Octopus vulgaris NODE_90990_length_195_cov_17.605127 mRNA sequence	---NA---
Mgalloreinf_contig_1195	-3.92004	0	TSA: Mytilus galloprovincialis NORM_MGT_c11230 mRNA sequence	NPAS4_RATRecName: Full=Neuronal PAS domain-containing protein 4; Short=Neuronal PAS4; AltName: Full=HLH-PAS transcription factor NXF
Mgalloreinf_contig_16258	-3.83301	0	TSA: Mytilus galloprovincialis NORM_MGT_c13845 mRNA sequence	---NA---
Mgalloreinf_contig_188548	-3.75039	0	Mytilus galloprovincialis EF1-alpha mRNA for elongation factor 1 alpha, complete cds	EF1A1_DICDIRecName: Full=Elongation factor 1-alpha; Short=EF-1-alpha; AltName: Full=50 kDa actin-binding protein; AltName: Full=ABP-50
Mgalloreinf_contig_546	-3.73002	0	Mytilus galloprovincialis MgC1q92 gene for putative C1q domain containing protein MgC1q92	---NA---
Mgalloreinf_contig_25148	-3.71335	0	Lottia gigantea hypothetical protein partial mRNA	---NA---
Mgalloreinf_contig_5367	-3.69635	6.0024e-11	Bathymodiolus azoricus clone mussel_c72489 mRNA sequence	---NA---
Mgalloreinf_contig_10012	-3.67527	0	PREDICTED: Crassostrea gigas collagen alpha-1(XXI) chain-like (LOC105327135), mRNA	COCA1_NOTVIRecName: Full=Collagen alpha-1(XII) chain
Mgalloreinf_contig_1379	-3.67285	0	TSA: Mytilus galloprovincialis NORM_MGC_c3567 mRNA sequence	---NA---
Mgalloreinf_contig_4809	-3.67059	0	TSA: Mytilus galloprovincialis NORM_MGT_c8426 mRNA sequence	SAHHB_XENLARecName: Full=Adenosylhomocysteinase B; Short=AdoHcyase B; AltName: Full=S-adenosyl-L-homocysteine hydrolase B
Mgalloreinf_contig_264	-3.66667	0	TSA: Mytilus galloprovincialis NORM_MGC_c6599 mRNA sequence	ACT_HYDVURecName: Full=Actin, non-muscle 6.2
Mgalloreinf_contig_8922	-3.64207	0	TSA: Mytilus galloprovincialis NORM_MGT_c4090 mRNA sequence	---NA---
Mgalloreinf_contig_946	-3.62152	0	TSA: Mytilus galloprovincialis NORM_MGC_c2076 mRNA sequence	NACA_ORENIRecName: Full=Nascent polypeptide-associated complex subunit alpha; Short=NAC-alpha; AltName: Full=Alpha-NAC
Mgalloreinf_contig_62891	-3.61138	0	TSA: Crassostrea angulata SeqIndex65994.ca mRNA sequence	UBIQ_CAMDRRecName: Full=Ubiquitin
Mgalloreinf_contig_5878	-3.60579	0	TSA: Mytilus galloprovincialis NORM_MGT_c19592 mRNA sequence	NH2L1_XENLARecName: Full=NHP2-like protein 1; AltName: Full=High mobility group-like nuclear protein 2 homolog 1; AltName: Full=U4/U6.U5 small nuclear ribonucleoprotein SNU13; AltName: Full=U4/U6.U5 tri-snRNP 15.5 kDa protein
Mgalloreinf_contig_1158	-3.5985	0	TSA: Mytilus edulis, clone Mytilus_edulis_20100630_2453 length=941 numreads=1237, mRNA sequence	AT5G2_PONABRecName: Full=ATP synthase F(0) complex subunit C2, mitochondrial; AltName: Full=ATP synthase lipid-binding protein; AltName: Full=ATP synthase proteolipid P2; AltName: Full=ATPase protein 9; AltName: Full=ATPase subunit c; Flags: Precursor
Mgalloreinf_contig_59035	-3.56461	6.0024e-11	TSA: Mytilus galloprovincialis NORM_MGT_c8383 mRNA sequence	G3P_PHARHRecName: Full=Glyceraldehyde-3-phosphate dehydrogenase; Short=GAPDH
Mgalloreinf_contig_234	-3.55132	0	TSA: Mytilus edulis, clone 20100630_74144 length=2082 numreads=340, mRNA sequence	JUN_CHICKRecName: Full=Transcription factor AP-1; AltName: Full=Proto-oncogene c-Jun
Mgalloreinf_contig_10787	-3.54447	8.67347e-08	TSA: Mytilus galloprovincialis NORM_MGT_c22976 mRNA sequence	---NA---
Mgalloreinf_contig_34173	-3.53664	0.0115804	TSA: Mytilus galloprovincialis NORM_MGC_c11597 mRNA sequence	---NA---
Mgalloreinf_contig_67815	-3.49399	0	Macrocallista sp. JV-2012 elongation factor 1 alpha (ef1a) mRNA, partial cds	EF1A_DANRERecName: Full=Elongation factor 1-alpha; Short=EF-1-alpha
Mgalloreinf_contig_1082	-3.47645	4.94598e-08	TSA: Tegillarca granosa Tg_isotig02369 mRNA sequence	---NA---
Mgalloreinf_contig_6428	-3.47438	0.00077422	TSA: Mytilus galloprovincialis NORM_MGC_c13008 mRNA sequence	COEA1_CHICKRecName: Full=Collagen alpha-1(XIV) chain; AltName: Full=Undulin; Flags: Precursor
Mgalloreinf_contig_25932	-3.47019	0	TSA: Mytilus galloprovincialis NORM_MGC_c2493 mRNA sequence	GIMA4_HUMANRecName: Full=GTPase IMAP family member 4; AltName: Full=Immunity-associated nucleotide 1 protein; Short=IAN-1; Short=hIAN1; AltName: Full=Immunity-associated protein 4
Mgalloreinf_contig_1490	-3.46738	0.000224197	TSA: Mytilus galloprovincialis NORM_MGC_c1816 mRNA sequence	ARGI1_PIGRecName: Full=Arginase-1; AltName: Full=Liver-type arginase; AltName: Full=Type I arginase
Mgalloreinf_contig_158204	-3.45542	0	TSA: Placopecten magellanicus Pmagell_eye_g06687t00001 mRNA sequence	RL39_ICTPURecName: Full=60S ribosomal protein L39
Mgalloreinf_contig_82892	-3.45144	0	TSA: Mytilus galloprovincialis NORM_MGC_c2301 mRNA sequence	---NA---
Mgalloreinf_contig_4833	-3.44249	0	TSA: Mytilus galloprovincialis NORM_MGC_c5994 mRNA sequence	TLL1_DANRERecName: Full=Dorsal-ventral patterning tolloid-like protein 1; AltName: Full=Mini fin protein; Flags: Precursor
Mgalloreinf_contig_94151	-3.44058	2.10084e-10	UNVERIFIED: Mytilus trossulus clone BM33 cytochrome c oxidase subunit IV mRNA, complete cds	COX41_PERPORecName: Full=Cytochrome c oxidase subunit 4 isoform 1, mitochondrial; AltName: Full=Cytochrome c oxidase polypeptide IV; AltName: Full=Cytochrome c oxidase subunit IV isoform 1; Short=COX IV-1
Mgalloreinf_contig_85384	-3.43125	0	TSA: Mytilus galloprovincialis NORM_MGC_c733 mRNA sequence	ADT1_ARATHRecName: Full=ADP,ATP carrier protein 1, mitochondrial; AltName: Full=ADP/ATP translocase 1; AltName: Full=Adenine nucleotide translocator 1; Short=ANT 1; Flags: Precursor
Mgalloreinf_contig_13280	-3.41608	1.46759e-08	TSA: Mytilus galloprovincialis NORM_MGT_c7350 mRNA sequence	---NA---
Mgalloreinf_contig_62135	-3.41242	0.00512461	TSA: Mytilus galloprovincialis NORM_MGT_c9815 mRNA sequence	---NA---
Mgalloreinf_contig_44890	-3.41129	0	TSA: Mytilus galloprovincialis NORM_MGT_c17568 mRNA sequence	RL401_CHLRERecName: Full=Ubiquitin-60S ribosomal protein L40; Contains: RecName: Full=Ubiquitin; Contains: RecName: Full=60S ribosomal protein L40; AltName: Full=CEP52; Flags: Precursor
Mgalloreinf_contig_112655	-3.40943	0.000935156	Mytilus trossulus clone BM114B hypothetical protein mRNA, partial cds	---NA---
Mgalloreinf_contig_1153	-3.39411	0	TSA: Mytilus galloprovincialis NORM_MGC_c6291 mRNA sequence	EGT1_SCHPORecName: Full=Ergothioneine biosynthesis protein 1; AltName: Full=Meiotically up-regulated gene 158 protein; Includes: RecName: Full=L-histidine N(alpha)-methyltransferase; Includes: RecName: Full=Hercynylcysteine S-oxide synthase
Mgalloreinf_contig_143737	-3.38116	9.64886e-08	TSA: Villosa lienosa Contig20136.Vilimmg mRNA sequence	---NA---
Mgalloreinf_contig_15111	-3.37838	0.000833702	TSA: Mytilus galloprovincialis NORM_MGT_c7 mRNA sequence	SYRC_HUMANRecName: Full=Arginine--tRNA ligase, cytoplasmic; AltName: Full=Arginyl-tRNA synthetase; Short=ArgRS
Mgalloreinf_contig_3414	-3.35576	0	TSA: Meretrix meretrix Contig24758.Meme mRNA sequence	EF1A_ORYLARecName: Full=Elongation factor 1-alpha; Short=EF-1-alpha
Mgalloreinf_contig_246152	-3.35393	6.60379e-05	TSA: Elysia timida contig11303.Eltiadult mRNA sequence	RL81_ARATHRecName: Full=60S ribosomal protein L8-1; AltName: Full=60S ribosomal protein L2; AltName: Full=Protein EMBRYO DEFECTIVE 2296
Mgalloreinf_contig_4450	-3.34215	0.00951073	TSA: Mytilus galloprovincialis NORM_MGC_c6406 mRNA sequence	DKC1_MOUSERecName: Full=H/ACA ribonucleoprotein complex subunit 4; AltName: Full=Dyskerin; AltName: Full=Nopp140-associated protein of 57 kDa; AltName: Full=Nucleolar protein NAP57; AltName: Full=Nucleolar protein family A member 4; AltName: Full=snoRNP protein DKC1
Mgalloreinf_contig_15056	-3.33534	0	TSA: Mytilus galloprovincialis NORM_MGT_c18041 mRNA sequence	RTJK_DROFURecName: Full=RNA-directed DNA polymerase from mobile element jockey; AltName: Full=Reverse transcriptase
Mgalloreinf_contig_9251	-3.32999	9.0036e-11	TSA: Mytilus galloprovincialis NORM_MGT_c13845 mRNA sequence	---NA---
Mgalloreinf_contig_4642	-3.31767	9.0036e-11	PREDICTED: Crassostrea gigas uncharacterized LOC105324821 (LOC105324821), transcript variant X1, mRNA	---NA---
Mgalloreinf_contig_10767	-3.3157	0.00231979	TSA: Mytilus galloprovincialis NORM_MGC_c121 mRNA sequence	---NA---
Mgalloreinf_contig_82643	-3.30067	0	TSA: Lymnaea stagnalis mRNA, contig: LymstCNS_TSA_6608, mRNA sequence	---NA---
Mgalloreinf_contig_243926	-3.29196	0	TSA: Mytilus galloprovincialis NORM_MGT_c6239 mRNA sequence	RL15_CHICKRecName: Full=60S ribosomal protein L15; AltName: Full=L10
Mgalloreinf_contig_1415	-3.28867	0	TSA: Mytilus galloprovincialis NORM_MGC_c1204 mRNA sequence	ANGL6_HUMANRecName: Full=Angiopoietin-related protein 6; AltName: Full=Angiopoietin-like protein 6; AltName: Full=Angiopoietin-related growth factor; AltName: Full=Angiopoietin-related protein 5; Flags: Precursor
Mgalloreinf_contig_69083	-3.28793	1.20648e-08	TSA: Meretrix meretrix Contig24758.Meme mRNA sequence	EF1A_ORYLARecName: Full=Elongation factor 1-alpha; Short=EF-1-alpha
Mgalloreinf_contig_11982	-3.25678	0.00278243	PREDICTED: Crassostrea gigas protein dpy-30 homolog (LOC105349021), mRNA	DPY30_HUMANRecName: Full=Protein dpy-30 homolog; AltName: Full=Dpy-30-like protein; Short=Dpy-30L
Mgalloreinf_contig_7777	-3.25104	5.41416e-08	TSA: Mytilus galloprovincialis NORM_MGC_c12988 mRNA sequence	---NA---
Mgalloreinf_contig_15979	-3.24734	0	TSA: Meretrix meretrix Contig29137.Meme mRNA sequence	---NA---
Mgalloreinf_contig_1012	-3.2448	1.80072e-10	TSA: Mytilus galloprovincialis NORM_MGT_c12041 mRNA sequence	---NA---
Mgalloreinf_contig_3107	-3.24347	0	TSA: Mytilus galloprovincialis NORM_MGT_c17209 mRNA sequence	SIR7_BOVINRecName: Full=NAD-dependent protein deacetylase sirtuin-7; AltName: Full=Regulatory protein SIR2 homolog 7; AltName: Full=SIR2-like protein 7
Mgalloreinf_contig_101269	-3.23599	0	TSA: Mytilus galloprovincialis NORM_MGC_c8156 mRNA sequence	NDK_EMENIRecName: Full=Nucleoside diphosphate kinase; Short=NDP kinase; AltName: Full=AnNDK; Short=NDK
Mgalloreinf_contig_65203	-3.23348	0	TSA: Mytilus galloprovincialis NORM_MGT_c7337 mRNA sequence	RL8_XENLARecName: Full=60S ribosomal protein L8
Mgalloreinf_contig_197856	-3.1968	3.30132e-10	TSA: Meretrix meretrix Contig1664.Meme mRNA sequence	SRSF2_PANTRRecName: Full=Serine/arginine-rich splicing factor 2; AltName: Full=Splicing component, 35 kDa; AltName: Full=Splicing factor SC35; Short=SC-35; AltName: Full=Splicing factor, arginine/serine-rich 2
Mgalloreinf_contig_840	-3.19037	0	TSA: Mytilus galloprovincialis NORM_MGT_c13845 mRNA sequence	---NA---
Mgalloreinf_contig_16183	-3.18402	0.000227772	TSA: Mytilus galloprovincialis NORM_MGT_c12537 mRNA sequence	---NA---
Mgalloreinf_contig_475	-3.18176	0	TSA: Mytilus edulis, clone Mytilus_edulis_20100630_3946 length=1764 numreads=7744, mRNA sequence	EF1A_ORYLARecName: Full=Elongation factor 1-alpha; Short=EF-1-alpha
Mgalloreinf_contig_6173	-3.17576	9.0036e-11	TSA: Mytilus galloprovincialis NORM_MGT_c2049 mRNA sequence	---NA---
Mgalloreinf_contig_214134	-3.17299	0	TSA: Mytilus galloprovincialis NORM_MGT_c5730 mRNA sequence	RL17_IXOSCRecName: Full=60S ribosomal protein L17
Mgalloreinf_contig_15563	-3.17209	1.83898e-05	TSA: Mytilus edulis, clone Mytilus_edulis_20100630_42053 length=1265 numreads=694, mRNA sequence	VDAC2_MELGARecName: Full=Voltage-dependent anion-selective channel protein 2; Short=VDAC-2; AltName: Full=Outer mitochondrial membrane protein porin 2
Mgalloreinf_contig_5201	-3.15968	0	TSA: Mytilus galloprovincialis NORM_MGC_c330 mRNA sequence	MEG11_MOUSERecName: Full=Multiple epidermal growth factor-like domains protein 11; Short=Multiple EGF-like domains protein 11; Flags: Precursor
Mgalloreinf_contig_65206	-3.15376	0	TSA: Lymnaea stagnalis mRNA, contig: LymstCNS_TSA_13951, mRNA sequence	---NA---
Mgalloreinf_contig_4963	-3.14896	0	TSA: Mytilus edulis, clone 20100630_22927 length=821 numreads=33, mRNA sequence	C1QL3_MOUSERecName: Full=Complement C1q-like protein 3; AltName: Full=C1q and tumor necrosis factor-related protein 13; Short=C1q/TNF-related protein 13; Short=CTRP13; AltName: Full=Gliacolin; Flags: Precursor
Mgalloreinf_contig_19388	-3.14654	3.06122e-09	TSA: Ruditapes philippinarum Locus_14649.Ruphgonad mRNA sequence	WDR12_IXOSCRecName: Full=Ribosome biogenesis protein WDR12 homolog
Mgalloreinf_contig_9279	-3.10417	0	TSA: Mytilus edulis, clone 20100630_73470 length=2246 numreads=45, mRNA sequence	FBCDA_XENLARecName: Full=Fibrinogen C domain-containing protein 1-A
Mgalloreinf_contig_3752	-3.10305	0	TSA: Mytilus galloprovincialis NORM_MGT_c9771 mRNA sequence	---NA---
Mgalloreinf_contig_2626	-3.10267	0	TSA: Mytilus galloprovincialis NORM_MGT_c23831 mRNA sequence	---NA---
Mgalloreinf_contig_2025	-3.09887	0	TSA: Mytilus galloprovincialis NORM_MGT_c5449 mRNA sequence	TI17B_BOVINRecName: Full=Mitochondrial import inner membrane translocase subunit Tim17-B
Mgalloreinf_contig_59815	-3.09701	0.0192866	TSA: Villosa lienosa Contig24749.Vilimmg mRNA sequence	---NA---
Mgalloreinf_contig_32400	-3.09201	0	TSA: Mytilus galloprovincialis NORM_MGT_c11010 mRNA sequence	RL10_DROMERecName: Full=60S ribosomal protein L10; AltName: Full=QM protein homolog; AltName: Full=dQM
Mgalloreinf_contig_384	-3.08729	0	TSA: Mytilus galloprovincialis NORM_MGT_c10372 mRNA sequence	CBX7_RATRecName: Full=Chromobox protein homolog 7
Mgalloreinf_contig_9229	-3.07915	3.4652e-05	TSA: Mytilus galloprovincialis NORM_MGT_c22976 mRNA sequence	---NA---
Mgalloreinf_contig_18795	-3.07513	0.000431915	TSA: Mytilus galloprovincialis NORM_MGT_c23241 mRNA sequence	---NA---
Mgalloreinf_contig_3565	-3.06577	0.0260854	PREDICTED: Crassostrea gigas tetraspanin-7 (LOC105331685), mRNA	---NA---
Mgalloreinf_contig_76151	-3.06264	0	TSA: Mytilus galloprovincialis NORM_MGT_c8288 mRNA sequence	RS16_CAEELRecName: Full=40S ribosomal protein S16
Mgalloreinf_contig_584	-3.06088	0	TSA: Mytilus galloprovincialis NORM_MGC_c152 mRNA sequence	RACK1_RATRecName: Full=Receptor of activated protein C kinase 1; AltName: Full=Guanine nucleotide-binding protein subunit beta-2-like 1; AltName: Full=Receptor for activated C kinase; AltName: Full=Receptor of activated protein kinase C 1; Contains: RecName: Full=Receptor of activated protein C kinase 1, N-terminally processed
Mgalloreinf_contig_199	-3.05858	0	TSA: Mytilus galloprovincialis NORM_MGT_c7197 mRNA sequence	RS2_ICTPURecName: Full=40S ribosomal protein S2
Mgalloreinf_contig_3328	-3.05064	0	TSA: Mytilus galloprovincialis NORM_MGC_c13578 mRNA sequence	---NA---
Mgalloreinf_contig_224	-3.04483	0	TSA: Mytilus galloprovincialis NORM_MGC_c733 mRNA sequence	ADT_NEUCRRecName: Full=ADP,ATP carrier protein; AltName: Full=ADP/ATP translocase; AltName: Full=Adenine nucleotide translocator; Short=ANT
Mgalloreinf_contig_8185	-3.03743	2.5768e-05	Lottia gigantea hypothetical protein mRNA	MZT1_DANRERecName: Full=Mitotic-spindle organizing protein 1; AltName: Full=Mitotic-spindle organizing protein associated with a ring of gamma-tubulin 1
Mgalloreinf_contig_81369	-3.03265	8.76588e-05	TSA: Mytilus galloprovincialis NORM_MGT_c5878 mRNA sequence	---NA---
Mgalloreinf_contig_4529	-3.0113	1.9982e-07	TSA: Placopecten magellanicus Pmagell_eye_g19000t00001 mRNA sequence	---NA---
Mgalloreinf_contig_57023	-3.00606	0	TSA: Mytilus galloprovincialis NORM_MGC_c2293 mRNA sequence	IF4A_SCHPORecName: Full=ATP-dependent RNA helicase eIF4A; AltName: Full=Eukaryotic initiation factor 4A; Short=eIF-4A; AltName: Full=Translation initiation factor 1
Mgalloreinf_contig_62015	-3.00058	3.82956e-06	TSA: Lymnaea stagnalis mRNA, contig: LymstCNS_TSA_2817, mRNA sequence	FLNA_DROMERecName: Full=Filamin-A; Short=FLN-A; AltName: Full=Actin-binding protein 280; Short=ABP-280; AltName: Full=Filamin-1; AltName: Full=Filamin1
Mgalloreinf_contig_78909	-3.00035	0	TSA: Crassostrea angulata SeqIndex65996.ca mRNA sequence	RL40_DROMERecName: Full=Ubiquitin-60S ribosomal protein L40; AltName: Full=CEP52; Contains: RecName: Full=Ubiquitin; Contains: RecName: Full=60S ribosomal protein L40; Flags: Precursor
Mgalloreinf_contig_29008	-2.99862	0	Mytilus galloprovincialis EF1-alpha mRNA for elongation factor 1 alpha, complete cds	EF1A1_SCHPORecName: Full=Elongation factor 1-alpha-A; Short=EF-1-alpha-A
Mgalloreinf_contig_145039	-2.99585	0.00386851	TSA: Mytilus galloprovincialis NORM_MGC_c5838 mRNA sequence	---NA---
Mgalloreinf_contig_10	-2.99482	0	TSA: Mytilus galloprovincialis NORM_MGT_c304 mRNA sequence	BT3L4_XENTRRecName: Full=Transcription factor BTF3 homolog 4; AltName: Full=Basic transcription factor 3-like 4
Mgalloreinf_contig_150361	-2.97947	0.00342271	Mytilus edulis H5p mRNA, partial cds	---NA---
Mgalloreinf_contig_1338	-2.9738	0	TSA: Mytilus galloprovincialis NORM_MGC_c1910 mRNA sequence	EGT1_NEUCRRecName: Full=Ergothioneine biosynthesis protein 1; Includes: RecName: Full=L-histidine N(alpha)-methyltransferase; Includes: RecName: Full=Hercynylcysteine S-oxide synthase
Mgalloreinf_contig_2715	-2.97123	0.000200425	Lottia gigantea hypothetical protein partial mRNA	GLB_APLKURecName: Full=Globin; AltName: Full=Myoglobin
Mgalloreinf_contig_52456	-2.97026	0	TSA: Placopecten magellanicus Pmagell_eye_g00831t00002 mRNA sequence	RL36A_TETTSRecName: Full=60S ribosomal protein L36a; AltName: Full=60S ribosomal protein L44
[truncated: 585 more rows]

## Sheet: Supp Table 1 - I1
Supplementary Table 1: DEGs in each individual mussel (C2, C3, C4, I1, I2, I10) with regard to its own t0.
[truncated: 3,901 more rows]

## Sheet: Supp Table 1 - I2
Supplementary Table 1: DEGs in each individual mussel (C2, C3, C4, I1, I2, I10) with regard to its own t0.
[truncated: 2,287 more rows]

[truncated: 5 more sheets: Supp Table 1 - I10, Supp Table 2, Supp Table 3, Supplementary Figure 1, Supp Figure 2]
